# Supplementary material for: Mammalian-brain-inspired neuromorphic motion-cognition nerve achieves cross-modal perceptual enhancement
Source: Nat Commun. 2023 Mar 11;14:1344. doi: 10.1038/s41467-023-36935-w (PMC10008641; doi:10.1038/s41467-023-36935-w)
Supplement: Supplementary file 2 — Source Data [file 41467_2023_36935_MOESM2_ESM.xlsx]

## Sheet: Fig 2e
Parameter:	Wavelength	Absorbance
Unit:	nm	arb. units
	800	0.20993
	799	0.21057
	798	0.21204
	797	0.21275
	796	0.21378
	795	0.21515
	794	0.21611
	793	0.21748
	792	0.21839
	791	0.21984
	790	0.22073
	789	0.22162
	788	0.22275
	787	0.22447
	786	0.22535
	785	0.22636
	784	0.2275
	783	0.22852
	782	0.23021
	781	0.23102
	780	0.23207
	779	0.23363
	778	0.23484
	777	0.23667
	776	0.23743
	775	0.23804
	774	0.23961
	773	0.24106
	772	0.24202
	771	0.24325
	770	0.24451
	769	0.24563
	768	0.24715
	767	0.24793
	766	0.2493
	765	0.25055
	764	0.25174
	763	0.25327
	762	0.25424
	761	0.25591
	760	0.25711
	759	0.25851
	758	0.25986
	757	0.26092
	756	0.26246
	755	0.26362
	754	0.26477
	753	0.26653
	752	0.26776
	751	0.269
	750	0.27072
	749	0.27177
	748	0.27321
	747	0.27452
	746	0.27606
	745	0.27771
	744	0.2791
	743	0.2806
	742	0.28214
	741	0.28367
	740	0.28462
	739	0.28614
	738	0.28777
	737	0.28885
	736	0.29061
	735	0.29168
	734	0.29299
	733	0.29425
	732	0.29519
	731	0.29683
	730	0.29793
	729	0.29925
	728	0.30046
	727	0.30207
	726	0.30334
	725	0.30504
	724	0.3066
	723	0.30848
	722	0.31011
	721	0.31196
	720	0.3138
	719	0.31561
	718	0.31745
	717	0.31918
	716	0.32157
	715	0.32341
	714	0.32564
	713	0.32768
	712	0.33005
	711	0.33233
	710	0.3346
	709	0.3372
	708	0.33965
	707	0.34213
	706	0.34523
	705	0.34793
	704	0.35073
	703	0.35375
	702	0.3568
	701	0.36008
	700	0.36362
	699	0.36666
	698	0.37049
	697	0.37408
	696	0.37803
	695	0.38229
	694	0.38622
	693	0.39073
	692	0.3953
	691	0.40013
	690	0.40491
	689	0.41032
	688	0.41563
	687	0.42112
	686	0.42661
	685	0.43283
	684	0.43883
	683	0.44484
	682	0.45098
	681	0.45698
	680	0.46313
	679	0.46888
	678	0.47406
	677	0.47943
	676	0.48383
	675	0.48808
	674	0.49171
	673	0.49468
	672	0.49712
	671	0.49893
	670	0.50045
	669	0.50141
	668	0.50201
	667	0.50214
	666	0.50212
	665	0.50206
	664	0.50172
	663	0.50137
	662	0.50089
	661	0.50038
	660	0.49996
	659	0.49934
	658	0.4987
	657	0.49842
	656	0.49805
	655	0.49769
	654	0.49772
	653	0.49792
	652	0.49826
	651	0.49863
	650	0.49916
	649	0.50017
	648	0.50133
	647	0.50265
	646	0.50405
	645	0.50571
	644	0.50786
	643	0.51006
	642	0.51199
	641	0.51437
	640	0.51691
	639	0.51981
	638	0.52293
	637	0.5256
	636	0.5288
	635	0.53229
	634	0.5356
	633	0.53933
	632	0.54266
	631	0.54662
	630	0.55042
	629	0.55455
	628	0.55858
	627	0.56284
	626	0.56663
	625	0.57099
	624	0.57529
	623	0.57936
	622	0.58358
	621	0.58782
	620	0.59198
	619	0.59586
	618	0.59949
	617	0.6032
	616	0.60633
	615	0.60967
	614	0.61259
	613	0.61497
	612	0.61693
	611	0.61877
	610	0.62015
	609	0.62094
	608	0.6216
	607	0.62208
	606	0.62181
	605	0.62159
	604	0.62079
	603	0.6199
	602	0.6189
	601	0.61741
	600	0.61594
	599	0.61444
	598	0.61339
	597	0.61202
	596	0.61061
	595	0.60986
	594	0.60874
	593	0.60838
	592	0.60744
	591	0.60715
	590	0.60666
	589	0.60672
	588	0.60651
	587	0.60694
	586	0.60711
	585	0.60732
	584	0.60766
	583	0.60866
	582	0.60933
	581	0.60985
	580	0.61104
	579	0.61193
	578	0.61308
	577	0.61425
	576	0.6155
	575	0.61683
	574	0.61806
	573	0.61951
	572	0.6211
	571	0.62245
	570	0.62401
	569	0.63065
	568	0.63249
	567	0.63403
	566	0.63592
	565	0.63785
	564	0.63983
	563	0.64204
	562	0.64375
	561	0.64577
	560	0.64771
	559	0.65007
	558	0.65222
	557	0.65446
	556	0.6568
	555	0.65913
	554	0.6616
	553	0.66406
	552	0.66679
	551	0.66932
	550	0.67173
	549	0.6746
	548	0.67719
	547	0.68032
	546	0.6831
	545	0.68607
	544	0.6888
	543	0.69188
	542	0.69504
	541	0.69815
	540	0.70129
	539	0.70481
	538	0.70817
	537	0.71173
	536	0.71488
	535	0.71867
	534	0.72238
	533	0.72609
	532	0.73002
	531	0.73356
	530	0.7379
	529	0.74153
	528	0.74597
	527	0.75039
	526	0.75431
	525	0.75888
	524	0.76338
	523	0.76791
	522	0.77264
	521	0.77728
	520	0.78209
	519	0.78715
	518	0.79233
	517	0.79727
	516	0.80289
	515	0.80821
	514	0.8138
	513	0.81931
	512	0.82519
	511	0.83109
	510	0.83709
	509	0.84353
	508	0.84977
	507	0.85621
	506	0.86283
	505	0.86961
	504	0.87642
	503	0.88351
	502	0.89053
	501	0.89776
	500	0.90501
	499	0.91277
	498	0.92037
	497	0.928
	496	0.93599
	495	0.94391
	494	0.95232
	493	0.96008
	492	0.96866
	491	0.97722
	490	0.9856
	489	0.9942
	488	1.00291
	487	1.01179
	486	1.02034
	485	1.0295
	484	1.03831
	483	1.04696
	482	1.0557
	481	1.06537
	480	1.07431
	479	1.0832
	478	1.09255
	477	1.10195
	476	1.11102
	475	1.12075
	474	1.13028
	473	1.13963
	472	1.14958
	471	1.15915
	470	1.16905
	469	1.17898
	468	1.1891
	467	1.19884
	466	1.20903
	465	1.21955
	464	1.22905
	463	1.23933
	462	1.24929
	461	1.25986
	460	1.26874
	459	1.27852
	458	1.28858
	457	1.29751
	456	1.30701
	455	1.3166
	454	1.32551
	453	1.33404
	452	1.34266
	451	1.35086
	450	1.35901
	449	1.36673
	448	1.3748
	447	1.38169
	446	1.38869
	445	1.39543
	444	1.4018
	443	1.40795
	442	1.41389
	441	1.41943
	440	1.42533
	439	1.43098
	438	1.43566
	437	1.441
	436	1.44563
	435	1.45106
	434	1.45585
	433	1.4606
	432	1.46521
	431	1.47015
	430	1.475
	429	1.47979
	428	1.48428
	427	1.48906
	426	1.49406
	425	1.49862
	424	1.50309
	423	1.50772
	422	1.51282
	421	1.51703
	420	1.52299
	419	1.52678
	418	1.53275
	417	1.53708
	416	1.54192
	415	1.54693
	414	1.55129
	413	1.55699
	412	1.56192
	411	1.56642
	410	1.57092
	409	1.57607
	408	1.58147
	407	1.58627
	406	1.58988
	405	1.59465
	404	1.59889
	403	1.60314
	402	1.60767
	401	1.6104
	400	1.61503
	399	1.6168
	398	1.62051
	397	1.62366
	396	1.62506
	395	1.62701
	394	1.62749
	393	1.62913
	392	1.62889
	391	1.63035
	390	1.62906
	389	1.62808
	388	1.62593
	387	1.62412
	386	1.62151
	385	1.61806
	384	1.61322
	383	1.60822
	382	1.60363
	381	1.59813
	380	1.59272
	379	1.58515
	378	1.57862
	377	1.57186
	376	1.56339
	375	1.55543
	374	1.54722
	373	1.53915
	372	1.5296
	371	1.52152
	370	1.51202
	369	1.50306
	368	1.49325
	367	1.48426
	366	1.47453
	365	1.4655
	364	1.45501
	363	1.44602
	362	1.43758
	361	1.42742
	360	1.41893
	359	1.40991
	358	1.40211
	357	1.39442
	356	1.38524
	355	1.38141
	354	1.37284
	353	1.36651
	352	1.36155
	351	1.35694
	350	1.35147

## Sheet: Fig 2f
Parameter:	2 theta	Intensity
Unit:	degree	arb. units
	10	26.1143
	10.02	23.3429
	10.04	22.2857
	10.06	22.9714
	10.08	26.3714
	10.1	24.9143
	10.12	24.6
	10.14	26.5429
	10.16	30.9143
	10.18	28.0571
	10.2	22.6
	10.22	23.8286
	10.24	24.8571
	10.26	24.2857
	10.28	19.1714
	10.3	18.4571
	10.32	20.7143
	10.34	19.2571
	10.36	19.3714
	10.38	18.4286
	10.4	21.6571
	10.42	17.8571
	10.44	24.4857
	10.46	23.7429
	10.48	24
	10.5	20.2571
	10.52	25.4286
	10.54	23.6
	10.56	22.2
	10.58	16.8
	10.6	15.8857
	10.62	19.4
	10.64	24.1429
	10.66	26.2857
	10.68	23.6
	10.7	21.1429
	10.72	25.0571
	10.74	25.3143
	10.76	22.9429
	10.78	19.1429
	10.8	21.0286
	10.82	19.3429
	10.84	19.4857
	10.86	19
	10.88	17.4
	10.9	22.8571
	10.92	24.3143
	10.94	23.6571
	10.96	18.9143
	10.98	21.3143
	11	17.7429
	11.02	16.9429
	11.04	14.3143
	11.06	15.4857
	11.08	17.8286
	11.1	23.4857
	11.12	22.2
	11.14	21.0286
	11.16	18.2857
	11.18	19.6286
	11.2	17.4
	11.22	15.7714
	11.24	15.2286
	11.26	20.2
	11.28	21.9714
	11.3	20.3143
	11.32	19.1143
	11.34	20.1143
	11.36	20.0571
	11.38	26.0857
	11.4	26.6
	11.42	22.9429
	11.44	16.4571
	11.46	18.0286
	11.48	22.9429
	11.5	22.8
	11.52	19.1143
	11.54	16.8857
	11.56	19.4
	11.58	17.8286
	11.6	17.4571
	11.62	19.1429
	11.64	17.0286
	11.66	16.8
	11.68	15.5143
	11.7	15.6857
	11.72	13.5429
	11.74	18.0286
	11.76	21.4
	11.78	20.4571
	11.8	19.5143
	11.82	16.9714
	11.84	15.2286
	11.86	16.3714
	11.88	20.8286
	11.9	23.2286
	11.92	23.4857
	11.94	25.2571
	11.96	19.0857
	11.98	14.9714
	12	13.2
	12.02	23.3429
	12.04	26.8
	12.06	24.6571
	12.08	21.6857
	12.1	21.4
	12.12	20.2286
	12.14	16.8571
	12.16	19.0857
	12.18	20.3714
	12.2	19
	12.22	18.7714
	12.24	16.4
	12.26	18.1714
	12.28	17.6
	12.3	19.8
	12.32	18.2
	12.34	17.2857
	12.36	17.6857
	12.38	15.2286
	12.4	15.8286
	12.42	17.8857
	12.44	19.2571
	12.46	13.9429
	12.48	13.7714
	12.5	14.9429
	12.52	15.4571
	12.54	17.6857
	12.56	19
	12.58	21.6286
	12.6	19.6857
	12.62	18.6
	12.64	18
	12.66	20.7714
	12.68	20.7143
	12.7	21.0857
	12.72	23.0571
	12.74	22.5143
	12.76	19.1429
	12.78	19.0571
	12.8	19.0857
	12.82	24.2857
	12.84	25.6286
	12.86	21.6
	12.88	16.2571
	12.9	15.1429
	12.92	16.2286
	12.94	19.0286
	12.96	21.2286
	12.98	20.4286
	13	19.1429
	13.02	17.4286
	13.04	18.5714
	13.06	18.8286
	13.08	21.5429
	13.1	19.9429
	13.12	19.4857
	13.14	16.2857
	13.16	17.5143
	13.18	18.4286
	13.2	19
	13.22	19.1143
	13.24	19.9143
	13.26	21.1429
	13.28	21.1429
	13.3	24.8857
	13.32	27.2286
	13.34	28.6
	13.36	27.4
	13.38	24.4571
	13.4	24.4857
	13.42	22.5429
	13.44	23.3143
	13.46	19.9714
	13.48	21.6286
	13.5	19.7429
	13.52	19.5143
	13.54	22.2286
	13.56	24.8571
	13.58	22.2286
	13.6	16.8571
	13.62	18.3429
	13.64	21.2571
	13.66	22.6571
	13.68	24.2571
	13.7	27.2286
	13.72	31.2571
	13.74	25.9429
	13.76	30.0857
	13.78	26.4286
	13.8	24.8286
	13.82	21.2571
	13.84	26.7143
	13.86	28.9143
	13.88	26.5429
	13.9	26.7143
	13.92	27
	13.94	31.5143
	13.96	38.9143
	13.98	46.6571
	14	43.0571
	14.02	29.2
	14.04	26.1714
	14.06	32.3143
	14.08	38.7143
	14.1	36.5143
	14.12	40.2286
	14.14	40.5714
	14.16	39.8571
	14.18	37.3143
	14.2	44.9429
	14.22	50.9429
	14.24	54.2
	14.26	57.6286
	14.28	54.6
	14.3	50.7714
	14.32	44.2571
	14.34	45.6286
	14.36	42.8
	14.38	48.7143
	14.4	52.8
	14.42	59.6
	14.44	56.5714
	14.46	45.3143
	14.48	35.6286
	14.5	37.6857
	14.52	44.0857
	14.54	37.6571
	14.56	35.7143
	14.58	31.9143
	14.6	33.5429
	14.62	30.8857
	14.64	32.5143
	14.66	30.6286
	14.68	29.2571
	14.7	31.6857
	14.72	33.6
	14.74	30.9714
	14.76	20.1714
	14.78	21.5714
	14.8	26.3714
	14.82	26.2571
	14.84	23.2286
	14.86	23.1143
	14.88	22.5429
	14.9	18.4857
	14.92	21.4286
	14.94	21.7429
	14.96	24.3143
	14.98	25.3143
	15	25.9714
	15.02	24.3714
	15.04	24
	15.06	22.4571
	15.08	18.4571
	15.1	14.1429
	15.12	13.3429
	15.14	18.2286
	15.16	20.1143
	15.18	18.8571
	15.2	17.2286
	15.22	20.3143
	15.24	19.7429
	15.26	21.5714
	15.28	20.2
	15.3	20.5714
	15.32	16.0857
	15.34	21.2
	15.36	21.0571
	15.38	20.5143
	15.4	14.1429
	15.42	16.2
	15.44	18.7143
	15.46	19
	15.48	16.8571
	15.5	13.0286
	15.52	12.9143
	15.54	17.4
	15.56	18.7429
	15.58	16.2
	15.6	13.7714
	15.62	12.4857
	15.64	9.62857
	15.66	12.1714
	15.68	14.2571
	15.7	17.4571
	15.72	17.7143
	15.74	15.0286
	15.76	10.4571
	15.78	15.2571
	15.8	21.2
	15.82	21.5143
	15.84	18.6857
	15.86	15.6286
	15.88	14.9714
	15.9	15.0286
	15.92	19.9143
	15.94	20.1429
	15.96	16.2857
	15.98	14.4
	16	20.0286
	16.02	24
	16.04	18.8
	16.06	14.4857
	16.08	14.9714
	16.1	19.1714
	16.12	18.8857
	16.14	17.5429
	16.16	15.9714
	16.18	15.6
	16.2	12.6286
	16.22	13.9143
	16.24	16
	16.26	19.2286
	16.28	16.5143
	16.3	15.5714
	16.32	14.6286
	16.34	14.8286
	16.36	14.3714
	16.38	12.8571
	16.4	11.6286
	16.42	12.7714
	16.44	12.2286
	16.46	13.4
	16.48	13.6286
	16.5	14.7143
	16.52	10.4
	16.54	11.1143
	16.56	15.0857
	16.58	14.8286
	16.6	15.3143
	16.62	13.3429
	16.64	16.1429
	16.66	14.4857
	16.68	12.4286
	16.7	7.2
	16.72	7.48571
	16.74	13.3714
	16.76	14.0571
	16.78	14.8857
	16.8	14.2286
	16.82	17.8286
	16.84	14.8286
	16.86	13.9143
	16.88	14.2286
	16.9	16.0571
	16.92	13.0857
	16.94	11.7143
	16.96	11.6857
	16.98	12.7143
	17	13.8286
	17.02	14.7143
	17.04	12.7714
	17.06	13.2
	17.08	14.4286
	17.1	17.0857
	17.12	17.8571
	17.14	15.4
	17.16	9.71429
	17.18	7.97143
	17.2	14.3143
	17.22	19.1714
	17.24	16.4857
	17.26	11.0857
	17.28	9.6
	17.3	10.9429
	17.32	10.9143
	17.34	13.4286
	17.36	13.5429
	17.38	11.9429
	17.4	13.2
	17.42	15.2571
	17.44	18.4286
	17.46	17.4
	17.48	16.4857
	17.5	12.1143
	17.52	15.6857
	17.54	15.9429
	17.56	14.0857
	17.58	10.3143
	17.6	15.0286
	17.62	19.6286
	17.64	21.5143
	17.66	18.8286
	17.68	12.9714
	17.7	9.31429
	17.72	9.02857
	17.74	14.1429
	17.76	16.6857
	17.78	16.9429
	17.8	14
	17.82	12.4
	17.84	15.3143
	17.86	18.5143
	17.88	16.9143
	17.9	11.4571
	17.92	9.4
	17.94	10
	17.96	9.65714
	17.98	11.2
	18	12.2857
	18.02	13.3714
	18.04	13.5714
	18.06	13.5714
	18.08	10.4
	18.1	12.5143
	18.12	14.2
	18.14	14.1714
	18.16	9.11429
	18.18	10.0571
	18.2	11.5429
	18.22	13.3429
	18.24	11.1429
	18.26	12.4
	18.28	14.6
	18.3	16.0286
	18.32	13.2286
	18.34	13.6286
	18.36	13.7714
	18.38	17.1714
	18.4	15.5429
	18.42	15.2857
	18.44	13.5143
	18.46	14.4286
	18.48	13.6857
	18.5	15.8286
	18.52	16.7143
	18.54	18.9143
	18.56	18.0571
	18.58	17.5143
	18.6	13.4286
	18.62	12.2
	18.64	13.7143
	18.66	13.6286
	18.68	12.1143
	18.7	10.1143
	18.72	13.0286
	18.74	9.34286
	18.76	7.68571
	18.78	8.94286
	18.8	13.3429
	18.82	14.0857
	18.84	13.3143
	18.86	13.2
	18.88	14.7429
	18.9	14.7143
	18.92	12.5429
	18.94	9.8
	18.96	10.2857
	18.98	10.9714
	19	12.4286
	19.02	13.4286
	19.04	11.9429
	19.06	12.3429
	19.08	13.3429
	19.1	15.1143
	19.12	12.0571
	19.14	10.6857
	19.16	14.7143
	19.18	19.2571
	19.2	16.9143
	19.22	12.4857
	19.24	11.9429
	19.26	14.0286
	19.28	15.0857
	19.3	13.6857
	19.32	16.4857
	19.34	14.3714
	19.36	13.4286
	19.38	9.48571
	19.4	14.5714
	19.42	14.5143
	19.44	11.2571
	19.46	7.97143
	19.48	9.37143
	19.5	12.7714
	19.52	13.2286
	19.54	13.8571
	19.56	13.0571
	19.58	12.3429
	19.6	14.0286
	19.62	18.3143
	19.64	18.4571
	19.66	16.2286
	19.68	16.7429
	19.7	17.1143
	19.72	14.7143
	19.74	14
	19.76	17.0857
	19.78	15.2857
	19.8	8.34286
	19.82	7.6
	19.84	10.2857
	19.86	10.8
	19.88	11.3143
	19.9	11.5143
	19.92	15.3714
	19.94	13.5429
	19.96	13.6286
	19.98	11.5714
	20	14.1143
	20.02	13.4571
	20.04	13.1714
	20.06	13.2857
	20.08	14.7429
	20.1	15.9429
	20.12	13.8
	20.14	13.6286
	20.16	15.1143
	20.18	16.2286
	20.2	14.3429
	20.22	16.2286
	20.24	15.0571
	20.26	16.8571
	20.28	14.5714
	20.3	14.6
	20.32	12.6286
	20.34	16.4
	20.36	14.2
	20.38	13.2857
	20.4	11.1429
	20.42	12.2
	20.44	12.3714
	20.46	13.2857
	20.48	14.9143
	20.5	16.9714
	20.52	18.6286
	20.54	17.9429
	20.56	17.7143
	20.58	17.2286
	20.6	20.2
	20.62	18
	20.64	15.1714
	20.66	13.8
	20.68	16.1714
	20.7	13.8
	20.72	11.8857
	20.74	12.0571
	20.76	14.0857
	20.78	13.6571
	20.8	14.1143
	20.82	13.3714
	20.84	11.8571
	20.86	12.1143
	20.88	12.2571
	20.9	13.3429
	20.92	11.3143
	20.94	14.2
	20.96	13.6286
	20.98	17.0286
	21	17.4286
	21.02	16.7429
	21.04	13.7143
	21.06	15.8286
	21.08	18.3714
	21.1	19.1429
	21.12	15.8286
	21.14	17.8
	21.16	18.3714
	21.18	19.2286
	21.2	16.8286
	21.22	19.5143
	21.24	18.7714
	21.26	18.2571
	21.28	15.4857
	21.3	16.5143
	21.32	15.1714
	21.34	15.8
	21.36	11.3429
	21.38	16.1714
	21.4	16.5143
	21.42	16.7714
	21.44	11.1429
	21.46	13.0571
	21.48	14.1714
	21.5	12.0571
	21.52	14.2857
	21.54	16.0571
	21.56	18
	21.58	15.6
	21.6	19.5714
	21.62	17.8571
	21.64	12.2286
	21.66	10.3429
	21.68	11.8571
	21.7	15.0857
	21.72	15.3143
	21.74	17.3429
	21.76	16.5143
	21.78	18.2857
	21.8	20.8571
	21.82	22.5143
	21.84	20.6286
	21.86	18.4286
	21.88	16.7714
	21.9	17.5143
	21.92	18.4286
	21.94	16.3143
	21.96	11.2286
	21.98	11.9143
	22	11.7429
	22.02	12.8
	22.04	16.6
	22.06	18.5429
	22.08	12.1143
	22.1	10.8
	22.12	16.9714
	22.14	18
	22.16	19
	22.18	17.5714
	22.2	19.1429
	22.22	13.9714
	22.24	14
	22.26	13.8857
	22.28	16.9143
	22.3	16.4857
	22.32	17.8857
	22.34	17.9143
	22.36	21.8
	22.38	17.7143
	22.4	17.9714
	22.42	16.7714
	22.44	19.2857
	22.46	17.0286
	22.48	17.8
	22.5	18.7714
	22.52	17.1429
	22.54	15
	22.56	16.4571
	22.58	24.5143
	22.6	27.2286
	22.62	21.7429
	22.64	14.3143
	22.66	15.7143
	22.68	15.8286
	22.7	15.6571
	22.72	14.5429
	22.74	18.8
	22.76	18.7429
	22.78	19.5143
	22.8	20.3714
	22.82	21.3143
	22.84	17.6
	22.86	17.6286
	22.88	17.2286
	22.9	20.6571
	22.92	17.9714
	22.94	17.8286
	22.96	17.1143
	22.98	18.8571
	23	18.6857
	23.02	21.2857
	23.04	23.0571
	23.06	16.6571
	23.08	16.2857
	23.1	16.6571
	23.12	19.6571
	23.14	19.6571
	23.16	23.2857
	23.18	21.3143
	23.2	19.2571
	23.22	17
	23.24	17
	23.26	21.8
	23.28	23.1429
	23.3	20.6571
	23.32	18
	23.34	20.7429
	23.36	18.8571
	23.38	19.4571
	23.4	21.3143
	23.42	21.5143
	23.44	16.6
	23.46	18.4571
	23.48	21.8571
	23.5	18.9714
	23.52	16.3429
	23.54	22.8286
	23.56	26.7143
	23.58	23.6857
	23.6	23.4286
	23.62	27
	23.64	29.5143
	23.66	27.8286
	23.68	24.6857
	23.7	24.1714
	23.72	25.3714
	23.74	24.5714
	23.76	23.0286
	23.78	20.0286
	23.8	21.5429
	23.82	24.1714
	23.84	27.7143
	23.86	23
	23.88	21.8286
	23.9	26.1429
	23.92	28.6571
	23.94	24.1714
	23.96	21.2
	23.98	20.6
	24	19.6571
	24.02	20.8857
	24.04	25.9714
	24.06	28.8286
	24.08	29.4
	24.1	31.8286
	24.12	27.1143
	24.14	23.7714
	24.16	22.5714
	24.18	27.2571
	24.2	27.6571
	24.22	28.5714
	24.24	24.4286
	24.26	25.6
	24.28	25.3143
	24.3	27.5143
	24.32	21.2
	24.34	17.2
	24.36	18.0571
	24.38	29.4286
	24.4	38.4
	24.42	38.2857
	24.44	31.4571
	24.46	28.7143
	24.48	29
	24.5	26.4286
	24.52	28.9429
	24.54	35.2857
	24.56	37.9714
	24.58	32.4
	24.6	27.6571
	24.62	27.4
	24.64	29.6857
	24.66	27.7143
	24.68	27.7143
	24.7	31.8
	24.72	36.3714
	24.74	37.2
	24.76	35.7429
	24.78	33.8571
	24.8	29.4
	24.82	30.3429
	24.84	31.4571
	24.86	32.1429
	24.88	27.6857
	24.9	24.8286
	24.92	31.9143
	24.94	39.1429
	24.96	35.3714
	24.98	33.5429
	25	37.2286
	25.02	37
	25.04	36.6
	25.06	41.0571
	25.08	40.4571
	25.1	34.4
	25.12	39.2571
	25.14	37.6571
	25.16	38.2
	25.18	37
	25.2	37.7714
	25.22	33.5143
	25.24	40.1714
	25.26	43.2571
	25.28	42.1429
	25.3	44.8857
	25.32	45.8571
	25.34	41.6
	25.36	38.5143
	25.38	40
	25.4	43.2
	25.42	42.5429
	25.44	42.0857
	25.46	36.6857
	25.48	38
	25.5	38.9143
	25.52	43
	25.54	42.2571
	25.56	38.1714
	25.58	33.1143
	25.6	40.5714
	25.62	49.6286
	25.64	47.9143
	25.66	42.4286
	25.68	45.1143
	25.7	53.4571
	25.72	51.2857
	25.74	51.6286
	25.76	48.0286
	25.78	49.8571
	25.8	42.6571
	25.82	44.1714
	25.84	43.8
	25.86	46.3714
	25.88	43.1429
	25.9	47.2571
	25.92	49.8857
	25.94	45.6857
	25.96	36.8571
	25.98	41.3429
	26	46
	26.02	42.4
	26.04	34.5143
	26.06	39.8
	26.08	46.2286
	26.1	49.6571
	26.12	49.4857
	26.14	46.3429
	26.16	44.3714
	26.18	47.9429
	26.2	55.6857
	26.22	52.3429
	26.24	44.4
	26.26	37.7143
	26.28	45.6286
	26.3	50.2
	26.32	52.9429
	26.34	46.5143
	26.36	44.8286
	26.38	49.6
	26.4	52.7714
	26.42	47.7429
	26.44	36.5714
	26.46	45.8571
	26.48	56.3143
	26.5	55.3143
	26.52	45.0571
	26.54	41.0571
	26.56	44.9143
	26.58	45.3429
	26.6	48.8286
	26.62	45.9714
	26.64	44.0857
	26.66	48.8857
	26.68	55.0286
	26.7	52.2286
	26.72	44.9143
	26.74	49.4
	26.76	56.6
	26.78	53.3429
	26.8	46.9143
	26.82	43.8857
	26.84	41.7429
	26.86	38.3143
	26.88	48.4857
	26.9	51.9143
	26.92	50.6857
	26.94	45.5714
	26.96	51.9714
	26.98	49.0286
	27	45.9143
	27.02	41.3143
	27.04	47.7429
	27.06	48.5143
	27.08	42
	27.1	35.1143
	27.12	35.9429
	27.14	38.4571
	27.16	40.4857
	27.18	42.9143
	27.2	41.4857
	27.22	38.9429
	27.24	35.0286
	27.26	38.2
	27.28	42.8
	27.3	47.2286
	27.32	44.9714
	27.34	41.5714
	27.36	38.5429
	27.38	39.7429
	27.4	39
	27.42	44.2857
	27.44	44.6571
	27.46	43.6857
	27.48	36.6
	27.5	33.8857
	27.52	30.2286
	27.54	35.4571
	27.56	35.4571
	27.58	38.2857
	27.6	43.7429
	27.62	50.9429
	27.64	40.8857
	27.66	30.2857
	27.68	29.6571
	27.7	31.1714
	27.72	35.2571
	27.74	37.0571
	27.76	38
	27.78	32.2
	27.8	32.8
	27.82	29.2571
	27.84	24.0571
	27.86	27.7143
	27.88	33.0571
	27.9	30.1429
	27.92	24.6286
	27.94	28.6857
	27.96	30.9714
	27.98	31.4286
	28	28.5429
	28.02	34.6571
	28.04	36.8571
	28.06	33.6286
	28.08	27.1714
	28.1	29.9714
	28.12	30.9143
	28.14	28.5714
	28.16	30.2286
	28.18	34.5429
	28.2	33.1143
	28.22	26.5714
	28.24	23.3143
	28.26	25.7429
	28.28	31.0571
	28.3	30.5429
	28.32	24.3143
	28.34	23.6857
	28.36	23.9429
	28.38	26.4857
	28.4	27.2857
	28.42	29
	28.44	18.0571
	28.46	18.5143
	28.48	19.6571
	28.5	22.1143
	28.52	21.2571
	28.54	27.8571
	28.56	23.4
	28.58	23.6
	28.6	27.9714
	28.62	27.2571
	28.64	22.6857
	28.66	20.7429
	28.68	27.4857
	28.7	28.6286
	28.72	30.4857
	28.74	22.9143
	28.76	22.4857
	28.78	21.1714
	28.8	21.4286
	28.82	19.9143
	28.84	20.7714
	28.86	20.0571
	28.88	22.4286
	28.9	25.2571
	28.92	27.2571
	28.94	28.2
	28.96	27.1429
	28.98	22.5429
	29	22.0857
	29.02	25.6571
	29.04	25.4571
	29.06	26.7714
	29.08	25.2857
	29.1	23.3429
	29.12	18.8
	29.14	18.1714
	29.16	14.6286
	29.18	18.3714
	29.2	22.9429
	29.22	26.3429
	29.24	19.4857
	29.26	17.0286
	29.28	16.6857
	29.3	21.2857
	29.32	19.7714
	29.34	18.8286
	29.36	15.8286
	29.38	19.4571
	29.4	19.3429
	29.42	23.9143
	29.44	24.8857
	29.46	23.5714
	29.48	21.7143
	29.5	21
	29.52	23.6571
	29.54	18.0857
	29.56	19.1714
	29.58	17.2
	29.6	17.9714
	29.62	17.5429
	29.64	14.6
	29.66	15.7143
	29.68	16.3143
	29.7	21.9429
	29.72	23.0571
	29.74	24.5429
	29.76	21.5429
	29.78	18.0571
	29.8	20.3143
	29.82	17.9429
	29.84	19.7714
	29.86	20.5143
	29.88	23.1429
	29.9	20.8286
	29.92	25.2
	29.94	28.0286
	29.96	25.0857
	29.98	19.0286
	30	16.5714
	30.02	19.8857
	30.04	16.6857
	30.06	13.6571
	30.08	16.3143
	30.1	18.8571
	30.12	18.9429
	30.14	19.1143
	30.16	25
	30.18	21.5714
	30.2	21.4571
	30.22	16.4286
	30.24	18
	30.26	20.7429
	30.28	24.4
	30.3	22.1429
	30.32	17.8286
	30.34	20.2286
	30.36	20.1714
	30.38	20.9429
	30.4	17.1143
	30.42	18.1143
	30.44	16.8
	30.46	17.1143
	30.48	19.5143
	30.5	18.2286
	30.52	21.2
	30.54	19.6857
	30.56	17.9714
	30.58	15.7714
	30.6	17.2
	30.62	18.5714
	30.64	19.4
	30.66	23.0286
	30.68	22.2571
	30.7	23.2571
	30.72	18.4857
	30.74	20.5429
	30.76	24.2286
	30.78	23.6
	30.8	19.2857
	30.82	22.5714
	30.84	25.0857
	30.86	22.3714
	30.88	21.0571
	30.9	19.7429
	30.92	19.6286
	30.94	19.5143
	30.96	22.3429
	30.98	20.7143
	31	20.8571
	31.02	20.0286
	31.04	22.2571
	31.06	22.4286
	31.08	24.5143
	31.1	21.8286
	31.12	20.7143
	31.14	22.6
	31.16	23.2
	31.18	20.5143
	31.2	20.7714
	31.22	25.4571
	31.24	25.3714
	31.26	22.2571
	31.28	19.0286
	31.3	20.4
	31.32	25.8571
	31.34	30.1429
	31.36	28.5429
	31.38	26.0857
	31.4	26.0286
	31.42	27.6
	31.44	24.1429
	31.46	21.2857
	31.48	18.5429
	31.5	20.1429
	31.52	21.6
	31.54	25.6571
	31.56	25.0857
	31.58	22.0286
	31.6	19.2857
	31.62	21.7143
	31.64	25.3429
	31.66	28.6
	31.68	31.1429
	31.7	28.5429
	31.72	30.4857
	31.74	29.0286
	31.76	29.2857
	31.78	23.4286
	31.8	26.8857
	31.82	24.8571
	31.84	30.6571
	31.86	35.6571
	31.88	36.4571
	31.9	30.5143
	31.92	26.5143
	31.94	28.5714
	31.96	23.8571
	31.98	26.8857
	32	30.6571
	32.02	33.7143
	32.04	27.2571
	32.06	26.1143
	32.08	23.1714
	32.1	18.2
	32.12	21.8571
	32.14	29.0857
	32.16	32.7714
	32.18	27
	32.2	28.0286
	32.22	27.8857
	32.24	31.8571
	32.26	29.9714
	32.28	30.7714
	32.3	28.3429
	32.32	25.9143
	32.34	26.5143
	32.36	30.1429
	32.38	31.2857
	32.4	26.9143
	32.42	26.9429
	32.44	27.8857
	32.46	26.7429
	32.48	25.5429
	32.5	24.5143
	32.52	28.8571
	32.54	33.1714
	32.56	30.3429
	32.58	29.9714
	32.6	32.0286
	32.62	34.6
	32.64	33.1143
	32.66	34.9143
	32.68	33.0571
	32.7	27.2857
	32.72	29.8571
	32.74	31.0286
	32.76	31.1714
	32.78	27.3714
	32.8	31.4857
	32.82	34.0857
	32.84	33.9429
	32.86	32.0286
	32.88	32.8857
	32.9	33.2571
	32.92	32.2571
	32.94	31.6571
	32.96	30.6571
	32.98	32.7143
	33	36.9714
	33.02	35.3429
	33.04	33.9714
	33.06	37
	33.08	42.4286
	33.1	40.5714
	33.12	39.1143
	33.14	38.7429
	33.16	33.8286
	33.18	35.8
	33.2	35.7429
	33.22	34.4571
	33.24	37.1143
	33.26	43.6857
	33.28	42.2286
	33.3	32.8571
	33.32	33.9714
	33.34	39.2571
	33.36	39.4571
	33.38	38.6
	33.4	35.9429
	33.42	32.9429
	33.44	26.0286
	33.46	31.2286
	33.48	34.7429
	33.5	40.3143
	33.52	36.3143
	33.54	40.2
	33.56	34.2286
	33.58	37.1429
	33.6	34.9429
	33.62	38.4571
	33.64	41.6571
	33.66	41.4
	33.68	43.2286
	33.7	41.1429
	33.72	42.5143
	33.74	39.9143
	33.76	40.2
	33.78	38.5429
	33.8	37.9143
	33.82	39.1429
	33.84	40.2857
	33.86	39.9714
	33.88	36.0571
	33.9	32.8286
	33.92	31.6857
	33.94	29.3143
	33.96	30.6286
	33.98	32.0857
	34	31.1714
	34.02	26.4857
	34.04	30.1143
	34.06	32.2857
	34.08	27.2
	34.1	27.0857
	34.12	32.8571
	34.14	38.7143
	34.16	32.7714
	34.18	34.4
	34.2	35.4
	34.22	40.0857
	34.24	36.6
	34.26	35.6
	34.28	31.4571
	34.3	32.1714
	34.32	37.3429
	34.34	33.2571
	34.36	29.4286
	34.38	30.4
	34.4	38.5429
	34.42	38.9143
	34.44	31.4286
	34.46	33.3429
	34.48	34
	34.5	34.8571
	34.52	31.0286
	34.54	35.5429
	34.56	35.5429
	34.58	37.0571
	34.6	33.5429
	34.62	30.4286
	34.64	24.5714
	34.66	25.6
	34.68	30.0857
	34.7	34.2
	34.72	31.8857
	34.74	26.2857
	34.76	25.0286
	34.78	24.7714
	34.8	28.3714
	34.82	37.4857
	34.84	40.4286
	34.86	37.6
	34.88	29.1429
	34.9	23.4286
	34.92	17.2571
	34.94	22.5429
	34.96	24.8286
	34.98	27.9714
	35	27.8571
	35.02	29.3143
	35.04	28.3143
	35.06	25.5714
	35.08	28.4
	35.1	24.8857
	35.12	23.5143
	35.14	16.3429
	35.16	21.6857
	35.18	23.4857
	35.2	27.1143
	35.22	24.0286
	35.24	22.5714
	35.26	24.3429
	35.28	28.8286
	35.3	28.9143
	35.32	22.5143
	35.34	25.0857
	35.36	28.9429
	35.38	31.0286
	35.4	25.3143
	35.42	25.0286
	35.44	24.2571
	35.46	23.9143
	35.48	24.3429
	35.5	22.6857
	35.52	19.8571
	35.54	17.9143
	35.56	19
	35.58	21.9714
	35.6	20.8286
	35.62	23.6571
	35.64	25.6
	35.66	28.0571
	35.68	21.1714
	35.7	15.6
	35.72	24.1143
	35.74	29.9429
	35.76	29
	35.78	19.6571
	35.8	18.5714
	35.82	17.8857
	35.84	18.2286
	35.86	17.5429
	35.88	18.0571
	35.9	19.3429
	35.92	17.2286
	35.94	14.2571
	35.96	16.0571
	35.98	18.7429
	36	19.8
	36.02	21.0286
	36.04	22.4286
	36.06	19.2857
	36.08	13.4857
	36.1	15.2286
	36.12	18.6
	36.14	16.7143
	36.16	17.7429
	36.18	19.3143
	36.2	19.5143
	36.22	16.4286
	36.24	16.3429
	36.26	15.9143
	36.28	15.0286
	36.3	17.6286
	36.32	15.1714
	36.34	16.1143
	36.36	16.5714
	36.38	17.4571
	36.4	13.4
	36.42	11.1714
	36.44	12.1143
	36.46	14.9714
	36.48	13.8857
	36.5	10.5429
	36.52	12.5143
	36.54	20.0857
	36.56	19.1429
	36.58	14.5429
	36.6	13.3714
	36.62	19.9429
	36.64	18.4857
	36.66	18.0571
	36.68	18.3143
	36.7	22.3143
	36.72	17.2286
	36.74	18.5143
	36.76	16.2
	36.78	18.9429
	36.8	17.8
	36.82	20.0286
	36.84	17.1714
	36.86	19.2
	36.88	18.8286
	36.9	18.9429
	36.92	16.3143
	36.94	17.0857
	36.96	14.4286
	36.98	15.3143
	37	13.6857
	37.02	15.0571
	37.04	17.2286
	37.06	20.4857
	37.08	22.2857
	37.1	21.0286
	37.12	18.4571
	37.14	15.4
	37.16	16.8571
	37.18	18.8
	37.2	22.2
	37.22	26.1714
	37.24	25.4286
	37.26	20.1429
	37.28	17.9429
	37.3	18.0857
	37.32	18.2571
	37.34	14.8286
	37.36	12.4571
	37.38	14.9143
	37.4	15.4857
	37.42	12.9714
	37.44	14.0286
	37.46	15.7429
	37.48	14.8571
	37.5	12.7143
	37.52	17.4
	37.54	15.7714
	37.56	16.0571
	37.58	15.8857
	37.6	17.0857
	37.62	17.1714
	37.64	19.9429
	37.66	21.2857
	37.68	18
	37.7	15.3143
	37.72	13.8286
	37.74	15
	37.76	14.4286
	37.78	19.2571
	37.8	18.8
	37.82	16.9143
	37.84	13.1429
	37.86	14.4286
	37.88	14.2286
	37.9	13.9429
	37.92	10.7714
	37.94	13.8857
	37.96	15.4286
	37.98	14.5714
	38	10.6857
	38.02	11.3714
	38.04	11.6857
	38.06	14.8857
	38.08	15.8
	38.1	14.9429
	38.12	11.5143
	38.14	12.5429
	38.16	12.0571
	38.18	13.6857
	38.2	14.1429
	38.22	16.8
	38.24	15.9143
	38.26	14.8286
	38.28	13.6286
	38.3	17.0286
	38.32	17.7143
	38.34	16.1714
	38.36	15.4571
	38.38	16.2
	38.4	17.5429
	38.42	15.2857
	38.44	13.6286
	38.46	10.6286
	38.48	9.85714
	38.5	11.9429
	38.52	13
	38.54	14.6857
	38.56	15.2571
	38.58	17.4571
	38.6	14.8857
	38.62	12.4286
	38.64	12.3714
	38.66	11.9143
	38.68	14.3714
	38.7	12.9429
	38.72	14.2857
	38.74	14.2857
	38.76	14.4571
	38.78	13.2571
	38.8	13.2571
	38.82	15.3714
	38.84	15.9143
	38.86	18.0857
	38.88	14.8571
	38.9	13.2
	38.92	10.6286
	38.94	9.65714
	38.96	7.48571
	38.98	9.91429
	39	10.4857
	39.02	11.2857
	39.04	10.0286
	39.06	8.54286
	39.08	7.65714
	39.1	10.2571
	39.12	10.6286
	39.14	12.3143
	39.16	13.6857
	39.18	17.6571
	39.2	15.0571
	39.22	12.9429
	39.24	9.25714
	39.26	11.4857
	39.28	10.0857
	39.3	10.2286
	39.32	12.2571
	39.34	14.3429
	39.36	15.3429
	39.38	14.6857
	39.4	12.5714
	39.42	11.2571
	39.44	10.9714
	39.46	12.3429
	39.48	8.31429
	39.5	12.0571
	39.52	15.9714
	39.54	19.2857
	39.56	14.3143
	39.58	10.7714
	39.6	10
	39.62	13.6857
	39.64	15.0286
	39.66	13.8
	39.68	9.45714
	39.7	7.54286
	39.72	5.97143
	39.74	6.68571
	39.76	6.05714
	39.78	7.45714
	39.8	8.28571
	39.82	10.6286
	39.84	12.4857
	39.86	11.2857
	39.88	8.82857
	39.9	6.08571
	39.92	9.85714
	39.94	10.8857
	39.96	11.3143
	39.98	8.82857
	40	7.71429
	40.02	6.8
	40.04	6.02857
	40.06	11.5143
	40.08	13.2857
	40.1	13.3429
	40.12	9.45714
	40.14	9.68571
	40.16	9.91429
	40.18	12.0857
	40.2	13.9143
	40.22	13.3143
	40.24	11.6857
	40.26	13.1143
	40.28	13.3429
	40.3	10.9714
	40.32	7.22857
	40.34	7.77143
	40.36	8.14286
	40.38	8.25714
	40.4	7.91429
	40.42	11.5429
	40.44	12.7429
	40.46	13.3429
	40.48	11.6857
	40.5	12.5429
	40.52	8.85714
	40.54	9.51429
	40.56	9.48571
	40.58	9.8
	40.6	8.25714
	40.62	6.77143
	40.64	7.42857
	40.66	9.85714
	40.68	12
	40.7	7.91429
	40.72	4.34286
	40.74	6.54286
	40.76	9.17143
	40.78	9.88571
	40.8	8.14286
	40.82	10.0286
	40.84	11.0571
	40.86	9.57143
	40.88	7.37143
	40.9	6.2
	40.92	11.6
	40.94	14.8
	40.96	13.1143
	40.98	8.97143
	41	8.77143
	41.02	9.11429
	41.04	7.91429
	41.06	7.05714
	41.08	8.14286
	41.1	8.6
	41.12	7.85714
	41.14	6.94286
	41.16	9.22857
	41.18	9.14286
	41.2	7.28571
	41.22	7.48571
	41.24	12.1143
	41.26	14.0286
	41.28	11.7714
	41.3	6.82857
	41.32	7.62857
	41.34	10.2
	41.36	9.65714
	41.38	8.14286
	41.4	7.51429
	41.42	9.05714
	41.44	10.2286
	41.46	11.4857
	41.48	9.25714
	41.5	7.51429
	41.52	7.22857
	41.54	9.28571
	41.56	10.8
	41.58	9.31429
	41.6	9.08571
	41.62	7.8
	41.64	7.42857
	41.66	5.11429
	41.68	6.94286
	41.7	7.4
	41.72	9.77143
	41.74	11.2286
	41.76	11
	41.78	9.6
	41.8	8.65714
	41.82	5.54286
	41.84	7.2
	41.86	9.54286
	41.88	9.62857
	41.9	5.77143
	41.92	4.2
	41.94	5.22857
	41.96	8.14286
	41.98	9.2
	42	9.34286
	42.02	8.74286
	42.04	11
	42.06	7.31429
	42.08	7.45714
	42.1	4.11429
	42.12	7.14286
	42.14	7.97143
	42.16	11.1429
	42.18	8.54286
	42.2	8.28571
	42.22	8.74286
	42.24	8.45714
	42.26	10.5143
	42.28	10.8
	42.3	11
	42.32	7.28571
	42.34	7.11429
	42.36	6.31429
	42.38	8.02857
	42.4	7.2
	42.42	5.2
	42.44	4.17143
	42.46	6.91429
	42.48	8.4
	42.5	6.65714
	42.52	7.4
	42.54	7.48571
	42.56	8.34286
	42.58	4.48571
	42.6	5.68571
	42.62	8.45714
	42.64	10.5429
	42.66	7.97143
	42.68	6.22857
	42.7	6.91429
	42.72	7.77143
	42.74	7.2
	42.76	8.82857
	42.78	8.82857
	42.8	11.3429
	42.82	7.71429
	42.84	7.45714
	42.86	7.6
	42.88	10.2571
	42.9	7.91429
	42.92	6.17143
	42.94	8.02857
	42.96	10.4571
	42.98	10.0857
	43	9.71429
	43.02	9.6
	43.04	9.8
	43.06	10.1714
	43.08	8.08571
	43.1	5.77143
	43.12	6.37143
	43.14	9.74286
	43.16	7.65714
	43.18	6.28571
	43.2	7.57143
	43.22	7.97143
	43.24	6.28571
	43.26	3.71429
	43.28	4.71429
	43.3	6.71429
	43.32	9.6
	43.34	9.4
	43.36	8.77143
	43.38	4.94286
	43.4	6.28571
	43.42	7.2
	43.44	9.25714
	43.46	7.97143
	43.48	6.62857
	43.5	4.74286
	43.52	3.17143
	43.54	5.65714
	43.56	7.54286
	43.58	8.22857
	43.6	6.97143
	43.62	6.28571
	43.64	6.68571
	43.66	8.02857
	43.68	8.68571
	43.7	8.14286
	43.72	5.37143
	43.74	5.45714
	43.76	4.71429
	43.78	6.28571
	43.8	6.37143
	43.82	9.74286
	43.84	8.62857
	43.86	9.8
	43.88	9.74286
	43.9	12.1143
	43.92	11.1714
	43.94	11.6571
	43.96	10.8286
	43.98	9.68571
	44	7.88571
	44.02	7.11429
	44.04	7.57143
	44.06	10.9429
	44.08	8.91429
	44.1	6.6
	44.12	6.11429
	44.14	11.7143
	44.16	10.6571
	44.18	7.91429
	44.2	6.57143
	44.22	8.88571
	44.24	10.6286
	44.26	10.1143
	44.28	9.45714
	44.3	7.05714
	44.32	6.94286
	44.34	5.97143
	44.36	5.68571
	44.38	6.17143
	44.4	7.22857
	44.42	7.85714
	44.44	6.88571
	44.46	7.62857
	44.48	7.37143
	44.5	6.6
	44.52	5.17143
	44.54	7.68571
	44.56	9.37143
	44.58	8.85714
	44.6	8.42857
	44.62	10.9143
	44.64	10.0286
	44.66	11.2857
	44.68	10.0286
	44.7	7.74286
	44.72	4.42857
	44.74	5.28571
	44.76	5.02857
	44.78	5.08571
	44.8	7.82857
	44.82	9.91429
	44.84	10
	44.86	6.97143
	44.88	6.91429
	44.9	6.48571
	44.92	6.14286
	44.94	4.57143
	44.96	6.91429
	44.98	9.42857
	45	9.54286
	45.02	10.0571
	45.04	10.8
	45.06	10.4
	45.08	8.54286
	45.1	7.88571
	45.12	8.6
	45.14	7.4
	45.16	6.34286
	45.18	6.42857
	45.2	7.22857
	45.22	7.42857
	45.24	6.65714
	45.26	8.11429
	45.28	8.02857
	45.3	8.05714
	45.32	5.94286
	45.34	7.48571
	45.36	7.77143
	45.38	7.68571
	45.4	6.94286
	45.42	7.28571
	45.44	9.05714
	45.46	9.11429
	45.48	8.34286
	45.5	8.97143
	45.52	9.91429
	45.54	10.7429
	45.56	7.51429
	45.58	7.31429
	45.6	6.45714
	45.62	7.77143
	45.64	7.48571
	45.66	8.85714
	45.68	8.2
	45.7	9.74286
	45.72	10.6
	45.74	11.2857
	45.76	5.85714
	45.78	6.2
	45.8	8.05714
	45.82	10.7143
	45.84	10.4286
	45.86	10.3714
	45.88	8.02857
	45.9	6.42857
	45.92	6.8
	45.94	8.8
	45.96	8.85714
	45.98	8.28571
	46	7.17143
	46.02	6.97143
	46.04	5.42857
	46.06	6.45714
	46.08	7.08571
	46.1	7.74286
	46.12	7.88571
	46.14	8.22857
	46.16	6.11429
	46.18	6.25714
	46.2	6.37143
	46.22	5.62857
	46.24	5.22857
	46.26	8.02857
	46.28	6.34286
	46.3	5.42857
	46.32	4.17143
	46.34	7.74286
	46.36	7
	46.38	5.71429
	46.4	3.82857
	46.42	7.68571
	46.44	10.2857
	46.46	11.7143
	46.48	10.4571
	46.5	10.3714
	46.52	8.8
	46.54	9.11429
	46.56	9.48571
	46.58	9.91429
	46.6	7.05714
	46.62	8.34286
	46.64	8.45714
	46.66	8.08571
	46.68	6.4
	46.7	8.48571
	46.72	8.42857
	46.74	5.97143
	46.76	6.05714
	46.78	7.2
	46.8	8.94286
	46.82	6.62857
	46.84	7.74286
	46.86	8.08571
	46.88	7.2
	46.9	4.25714
	46.92	4.74286
	46.94	5.91429
	46.96	7.77143
	46.98	6.42857
	47	8.37143
	47.02	10.3143
	47.04	10.3429
	47.06	8.91429
	47.08	7.97143
	47.1	6.48571
	47.12	5.34286
	47.14	7.37143
	47.16	7.2
	47.18	3.28571
	47.2	4.34286
	47.22	5.4
	47.24	7.05714
	47.26	6.48571
	47.28	9.17143
	47.3	11.0857
	47.32	9.8
	47.34	7.54286
	47.36	6.4
	47.38	6.65714
	47.4	6.68571
	47.42	7.91429
	47.44	7.97143
	47.46	7.02857
	47.48	8.51429
	47.5	10.4571
	47.52	9.77143
	47.54	8.68571
	47.56	7.2
	47.58	5.8
	47.6	4.88571
	47.62	8.45714
	47.64	10.2857
	47.66	9
	47.68	7.8
	47.7	9.71429
	47.72	10.5714
	47.74	9.11429
	47.76	8.22857
	47.78	8.51429
	47.8	7.31429
	47.82	6.34286
	47.84	7.77143
	47.86	11.3143
	47.88	12.7429
	47.9	9.31429
	47.92	8.74286
	47.94	8.65714
	47.96	9.4
	47.98	7.37143
	48	10.1429
	48.02	10.2571
	48.04	10.1429
	48.06	7.28571
	48.08	9.4
	48.1	10.4286
	48.12	11.2
	48.14	11.9429
	48.16	12.6
	48.18	12.4
	48.2	10.6286
	48.22	8.65714
	48.24	6.54286
	48.26	7.05714
	48.28	8
	48.3	5.05714
	48.32	5.74286
	48.34	8
	48.36	12.4857
	48.38	13.0286
	48.4	12.5143
	48.42	10.6
	48.44	12.3429
	48.46	11.6
	48.48	11.3429
	48.5	11.7714
	48.52	13.4286
	48.54	12.6
	48.56	12.8286
	48.58	9.2
	48.6	6.08571
	48.62	4.6
	48.64	6.02857
	48.66	7.85714
	48.68	8.51429
	48.7	6.37143
	48.72	7.97143
	48.74	11.4857
	48.76	11.9714
	48.78	9.74286
	48.8	11.3429
	48.82	10.6286
	48.84	9.71429
	48.86	8.71429
	48.88	10.3714
	48.9	8.77143
	48.92	8.74286
	48.94	7.34286
	48.96	9.4
	48.98	10.7143
	49	11.3143
	49.02	11.3143
	49.04	10.0857
	49.06	9.14286
	49.08	6.62857
	49.1	10.1429
	49.12	12.2571
	49.14	14.1429
	49.16	12.2
	49.18	12.8857
	49.2	12.6286
	49.22	11.6571
	49.24	12.6571
	49.26	13.6571
	49.28	12.4571
	49.3	9.68571
	49.32	9.37143
	49.34	11.3143
	49.36	10.7429
	49.38	14.8857
	49.4	12.4857
	49.42	11.8286
	49.44	8.48571
	49.46	11.7143
	49.48	13.6571
	49.5	18.5143
	49.52	17.6857
	49.54	14.0571
	49.56	13.6857
	49.58	15.8571
	49.6	14.8571
	49.62	14.1143
	49.64	14.9429
	49.66	18.0857
	49.68	15.5429
	49.7	12.1714
	49.72	11.8571
	49.74	14.8286
	49.76	13.6286
	49.78	13.4571
	49.8	15.1714
	49.82	14.2857
	49.84	14.4571
	49.86	16
	49.88	18.3429
	49.9	16.4857
	49.92	17.5143
	49.94	14.4857
[truncated: 503 more rows]

## Sheet: Fig 2i
Parameter:	Gate Voltage	Drain Current
Unit:	V	A
	-2.5	5.29216e-07
	-2.45	4.84372e-07
	-2.4	4.4529e-07
	-2.35	4.08817e-07
	-2.3	3.77055e-07
	-2.25	3.46976e-07
	-2.2	3.17613e-07
	-2.15	2.91068e-07
	-2.1	2.65448e-07
	-2.05	2.41091e-07
	-2	2.18963e-07
	-1.95	1.98307e-07
	-1.9	1.79376e-07
	-1.85	1.63348e-07
	-1.8	1.49676e-07
	-1.75	1.37392e-07
	-1.7	1.27885e-07
	-1.65	1.18882e-07
	-1.6	1.11141e-07
	-1.55	1.05378e-07
	-1.5	9.82265e-08
	-1.45	9.26314e-08
	-1.4	8.74991e-08
	-1.35	8.25771e-08
	-1.3	7.74448e-08
	-1.25	7.43317e-08
	-1.2	7.11766e-08
	-1.15	6.81477e-08
	-1.1	6.59601e-08
	-1.05	6.3436e-08
	-1	6.1585e-08
	-0.95	6.01126e-08
	-0.9	5.88506e-08
	-0.85	5.70417e-08
	-0.8	5.58217e-08
	-0.75	5.27927e-08
	-0.7	5.11942e-08
	-0.65	4.95114e-08
	-0.6	4.64825e-08
	-0.55	4.44212e-08
	-0.5	4.42108e-08
	-0.45	4.18971e-08
	-0.4	4.07191e-08
	-0.35	3.81109e-08
	-0.3	3.47034e-08
	-0.25	3.18427e-08
	-0.2	2.81407e-08
	-0.15	2.4649e-08
	-0.1	2.17463e-08
	-0.05	1.87595e-08
	0	1.60671e-08
	0.05	1.50575e-08
	0.1	1.46789e-08
	0.15	1.44265e-08
	0.2	1.62775e-08
	0.25	1.77919e-08
	0.3	1.97691e-08
	0.35	2.25456e-08
	0.4	2.38077e-08
	0.45	2.54904e-08
	0.5	2.772e-08
	0.55	2.79724e-08
	0.6	2.84352e-08
	0.65	2.96552e-08
	0.7	2.94028e-08
	0.75	3.01179e-08
	0.8	3.02021e-08
	0.85	3.08752e-08
	0.9	3.04124e-08
	0.95	3.05386e-08
	1	3.10434e-08
	1.05	3.07069e-08
	1.1	3.12538e-08
	1.15	3.08752e-08
	1.2	3.02441e-08
	1.25	3.07069e-08
	1.3	2.97393e-08
	1.35	2.99076e-08
	1.4	3.11696e-08
	1.45	3.02862e-08
	1.5	3.10434e-08
	1.55	3.24738e-08
	1.6	3.35255e-08
	1.65	3.56289e-08
	1.7	3.8784e-08
	1.75	4.39163e-08
	1.8	4.93011e-08
	1.85	5.59899e-08
	1.9	6.41933e-08
	1.95	7.52572e-08
	2	8.81722e-08
	2.05	1.0256e-07
	2.1	1.19219e-07
	2.15	1.39243e-07
	2.2	1.61245e-07
	2.25	1.87369e-07
	2.3	2.17027e-07
	2.35	2.50261e-07
	2.4	2.88417e-07
	2.45	3.32126e-07
	2.5	3.80337e-07
	2.55	4.34731e-07
	2.6	4.96529e-07
	2.65	5.64596e-07
	2.7	6.39225e-07
	2.75	7.22899e-07
	2.8	8.13514e-07
	2.85	9.12543e-07
	2.9	1.02121e-06
	2.95	1.13702e-06
	3	1.26318e-06
	3.05	1.39911e-06
	3.1	1.54424e-06
	3.15	1.6993e-06
	3.2	1.86505e-06
	3.25	2.03951e-06
	3.3	2.22419e-06
	3.35	2.418e-06
	3.4	2.62022e-06
	3.45	2.83103e-06
	3.5	3.04902e-06
	3.55	3.27527e-06
	3.6	3.50761e-06
	3.65	3.74711e-06
	3.7	3.99236e-06
	3.75	4.24343e-06
	3.8	4.50021e-06
	3.85	4.76112e-06
	3.9	5.02581e-06
	3.95	5.29463e-06
	4	5.56458e-06
	4.05	5.83626e-06
	4.1	6.11063e-06
	4.15	6.38542e-06
	4.2	6.66088e-06
	4.25	6.93635e-06
	4.3	7.21173e-06
	4.35	7.48521e-06
	4.4	7.75845e-06
	4.45	8.03088e-06
	4.5	8.29604e-06
	4.55	8.55968e-06
	4.6	8.82231e-06
	4.65	9.08187e-06
	4.7	9.33996e-06
	4.75	9.59523e-06
	4.8	9.84773e-06
	4.85	1.00971e-05
	4.9	1.03452e-05
	4.95	1.05885e-05
	5	1.08322e-05
	5.05	1.10704e-05
	5.1	1.13065e-05
	5.15	1.15403e-05
	5.2	1.17699e-05
	5.25	1.19977e-05
	5.3	1.22227e-05
	5.35	1.24442e-05
	5.4	1.26649e-05
	5.45	1.28805e-05
	5.5	1.30959e-05
	5.55	1.33069e-05
	5.6	1.35139e-05
	5.65	1.37167e-05
	5.7	1.39138e-05
	5.75	1.41065e-05
	5.8	1.42952e-05
	5.85	1.4479e-05
	5.9	1.46598e-05
	5.95	1.48389e-05
	6	1.50139e-05
	6.05	1.51877e-05
	6.1	1.5359e-05
	6.15	1.55276e-05
	6.2	1.56941e-05
	6.25	1.58593e-05
	6.3	1.60227e-05
	6.35	1.61841e-05
	6.4	1.63449e-05
	6.45	1.65023e-05
	6.5	1.66592e-05
	6.55	1.68129e-05
	6.6	1.69674e-05
	6.65	1.71179e-05
	6.7	1.72682e-05
	6.75	1.74194e-05
	6.8	1.75667e-05
	6.85	1.7715e-05
	6.9	1.78611e-05
	6.95	1.80048e-05
	7	1.81476e-05
	6.95	1.82905e-05
	6.9	1.84311e-05
	6.85	1.85716e-05
	6.8	1.871e-05
	6.75	1.88474e-05
	6.7	1.8984e-05
	6.65	1.91198e-05
	6.6	1.9252e-05
	6.55	1.93541e-05
	6.5	1.94303e-05
	6.45	1.94879e-05
	6.4	1.95319e-05
	6.35	1.9564e-05
	6.3	1.95862e-05
	6.25	1.95978e-05
	6.2	1.96012e-05
	6.15	1.95966e-05
	6.1	1.95836e-05
	6.05	1.95637e-05
	6	1.95369e-05
	5.95	1.95023e-05
	5.9	1.94629e-05
	5.85	1.94173e-05
	5.8	1.93652e-05
	5.75	1.93052e-05
	5.7	1.92426e-05
	5.65	1.91759e-05
	5.6	1.91012e-05
	5.55	1.90244e-05
	5.5	1.89413e-05
	5.45	1.88543e-05
	5.4	1.87636e-05
	5.35	1.86704e-05
	5.3	1.85736e-05
	5.25	1.84727e-05
	5.2	1.83685e-05
	5.15	1.82621e-05
	5.1	1.81518e-05
	5.05	1.80417e-05
	5	1.79276e-05
	4.95	1.7814e-05
	4.9	1.76989e-05
	4.85	1.75819e-05
	4.8	1.74656e-05
	4.75	1.73486e-05
	4.7	1.72298e-05
	4.65	1.71106e-05
	4.6	1.69931e-05
	4.55	1.68744e-05
	4.5	1.67551e-05
	4.45	1.66365e-05
	4.4	1.65186e-05
	4.35	1.63995e-05
	4.3	1.6279e-05
	4.25	1.61597e-05
	4.2	1.60392e-05
	4.15	1.5921e-05
	4.1	1.58031e-05
	4.05	1.56856e-05
	4	1.55681e-05
	3.95	1.54517e-05
	3.9	1.53357e-05
	3.85	1.52205e-05
	3.8	1.51056e-05
	3.75	1.49899e-05
	3.7	1.4874e-05
	3.65	1.4762e-05
	3.6	1.46486e-05
	3.55	1.45355e-05
	3.5	1.4422e-05
	3.45	1.43108e-05
	3.4	1.41994e-05
	3.35	1.40897e-05
	3.3	1.39791e-05
	3.25	1.3869e-05
	3.2	1.37615e-05
	3.15	1.36518e-05
	3.1	1.35429e-05
	3.05	1.34376e-05
	3	1.33308e-05
	2.95	1.32233e-05
	2.9	1.31198e-05
	2.85	1.30127e-05
	2.8	1.29106e-05
	2.75	1.28068e-05
	2.7	1.27049e-05
	2.65	1.26004e-05
	2.6	1.2499e-05
	2.55	1.23993e-05
	2.5	1.22996e-05
	2.45	1.21992e-05
	2.4	1.20997e-05
	2.35	1.19984e-05
	2.3	1.1899e-05
	2.25	1.17963e-05
	2.2	1.16966e-05
	2.15	1.15955e-05
	2.1	1.14991e-05
	2.05	1.14022e-05
	2	1.13069e-05
	1.95	1.12108e-05
	1.9	1.11172e-05
	1.85	1.10235e-05
	1.8	1.09319e-05
	1.75	1.08392e-05
	1.7	1.07457e-05
	1.65	1.06559e-05
	1.6	1.0567e-05
	1.55	1.04777e-05
	1.5	1.03891e-05
	1.45	1.03021e-05
	1.4	1.02159e-05
	1.35	1.01306e-05
	1.3	1.00438e-05
	1.25	9.95967e-06
	1.2	9.87903e-06
	1.15	9.79426e-06
	1.1	9.70533e-06
	1.05	9.62047e-06
	1	9.53095e-06
	0.95	9.43512e-06
	0.9	9.34232e-06
	0.85	9.24135e-06
	0.8	9.13534e-06
	0.75	9.02845e-06
	0.7	8.91276e-06
	0.65	8.79253e-06
	0.6	8.66704e-06
	0.55	8.53536e-06
	0.5	8.39767e-06
	0.45	8.2538e-06
	0.4	8.10652e-06
	0.35	7.95705e-06
	0.3	7.79824e-06
	0.25	7.63927e-06
	0.2	7.46914e-06
	0.15	7.29801e-06
	0.1	7.12418e-06
	0.05	6.94922e-06
	0	6.77034e-06
	-0.05	6.58331e-06
	-0.1	6.39934e-06
	-0.15	6.21298e-06
	-0.2	6.02422e-06
	-0.25	5.83386e-06
	-0.3	5.64081e-06
	-0.35	5.45104e-06
	-0.4	5.25593e-06
	-0.45	5.06039e-06
	-0.5	4.86402e-06
	-0.55	4.66655e-06
	-0.6	4.47245e-06
	-0.65	4.27788e-06
	-0.7	4.08601e-06
	-0.75	3.89338e-06
	-0.8	3.70272e-06
	-0.85	3.5138e-06
	-0.9	3.32819e-06
	-0.95	3.142e-06
	-1	2.96182e-06
	-1.05	2.78155e-06
	-1.1	2.60579e-06
	-1.15	2.43352e-06
	-1.2	2.26542e-06
	-1.25	2.10093e-06
	-1.3	1.94132e-06
	-1.35	1.78815e-06
	-1.4	1.64003e-06
	-1.45	1.49914e-06
	-1.5	1.3636e-06
	-1.55	1.23512e-06
	-1.6	1.11371e-06
	-1.65	1.00059e-06
	-1.7	8.94075e-07
	-1.75	7.95088e-07
	-1.8	7.05945e-07
	-1.85	6.23786e-07
	-1.9	5.50797e-07
	-1.95	4.87148e-07
	-2	4.30861e-07
	-2.05	3.83912e-07
	-2.1	3.46303e-07
	-2.15	3.17024e-07
	-2.2	2.95148e-07
	-2.25	2.82065e-07
	-2.3	2.7382e-07
	-2.35	2.6915e-07
	-2.4	2.70034e-07
	-2.45	2.74367e-07
	-2.5	2.84253e-07

## Sheet: Fig 2j
Parameter:	Time	PSC
Unit:	s	A
	3.49929	6.09963e-08
	3.5518	5.98184e-08
	3.60434	6.09542e-08
	3.65686	6.07018e-08
	3.7094	6.0197e-08
	3.76191	6.11646e-08
	3.81445	6.14591e-08
	3.86696	6.12487e-08
	3.91946	6.14591e-08
	3.97205	6.1417e-08
	4.02457	6.2048e-08
	4.07719	-5.33455e-08
	4.127	1.08407e-07
	4.17689	5.99867e-08
	4.22669	1.76558e-07
	4.27655	2.15934e-07
	4.32636	2.69529e-07
	4.37625	3.98974e-07
	4.42606	3.86227e-07
	4.47595	6.01407e-07
	4.52577	5.24379e-07
	4.57565	8.16166e-07
	4.62545	6.80537e-07
	4.67534	1.04127e-06
	4.72517	8.50578e-07
	4.77506	1.27446e-06
	4.82485	1.03425e-06
	4.87475	1.51606e-06
	4.92458	1.23264e-06
	4.97448	1.76662e-06
	5.02427	1.4413e-06
	5.07409	1.117e-06
	5.12391	9.57726e-07
	5.17371	8.54574e-07
	5.22354	7.79398e-07
	5.27334	7.20965e-07
	5.32358	6.73596e-07
	5.37385	6.35482e-07
	5.42412	6.02206e-07
	5.47435	5.74315e-07
	5.5246	5.50588e-07
	5.57488	5.29217e-07
	5.62511	5.10329e-07
	5.67535	4.93669e-07
	5.7256	4.78188e-07
	5.77585	4.64516e-07
	5.82607	4.52905e-07
	5.87631	4.41168e-07
	5.92658	4.30651e-07
	5.97682	4.21859e-07
	6.02707	4.12141e-07
	6.07734	4.04148e-07
	6.12758	3.96323e-07
	6.17779	3.8934e-07
	6.22805	3.83072e-07
	6.2783	3.76257e-07
	6.32855	3.70535e-07
	6.3788	3.64478e-07
	6.42904	3.5863e-07
	6.47928	3.5354e-07
	6.5295	3.48954e-07
	6.57974	3.44074e-07
	6.63	3.39489e-07
	6.68024	3.36123e-07
	6.73051	3.31706e-07
	6.78076	3.27037e-07
	6.83101	3.24176e-07
	6.88124	3.20348e-07
	6.93148	3.1652e-07
	6.98178	3.13154e-07
	7.03203	3.1042e-07
	7.08226	3.06886e-07
	7.13252	3.04488e-07
	7.18277	3.01627e-07
	7.233	2.98346e-07
	7.28553	2.95738e-07
	7.33805	2.93003e-07
	7.39059	2.90016e-07
	7.44314	2.88123e-07
	7.49567	2.85095e-07
	7.5482	2.82654e-07
	7.60074	2.80677e-07
	7.65327	2.77901e-07
	7.70577	2.76092e-07
	7.7583	2.74283e-07
	7.81081	2.72011e-07
	7.86334	2.70497e-07
	7.91586	2.68351e-07
	7.96838	2.66164e-07
	8.02092	2.64102e-07
	8.07437	2.83454e-07
	9.48551	5.33819e-08
	9.53576	5.49805e-08
	9.58602	5.48123e-08
	9.63628	5.54012e-08
	9.68651	5.6495e-08
	9.73676	5.69577e-08
	9.78705	5.79253e-08
	9.83729	5.90612e-08
	9.88753	5.90612e-08
	9.93778	5.97763e-08
	9.98898	6.04073e-08
	10.0401	6.0828e-08
	10.0913	6.11225e-08
	10.1425	-1.43902e-08
	10.1933	1.18378e-07
	10.2441	1.23846e-07
	10.2948	2.00621e-07
	10.3456	3.0087e-07
	10.3963	3.10924e-07
	10.4472	5.01073e-07
	10.4979	4.50423e-07
	10.5487	7.23026e-07
	10.5994	6.16972e-07
	10.6502	9.66939e-07
	10.7	8.09098e-07
	10.75	1.23083e-06
	10.8007	1.01872e-06
	10.8515	1.49923e-06
	10.9014	1.24753e-06
	10.9512	1.7842e-06
	11.001	1.48821e-06
	11.0509	2.07271e-06
	11.1016	1.7304e-06
	11.1525	2.35343e-06
	11.2022	1.98466e-06
	11.2521	2.64946e-06
	11.3019	2.24477e-06
	11.3518	2.94297e-06
	11.4016	2.50853e-06
	11.4515	3.23569e-06
	11.5013	2.77365e-06
	11.5512	3.52528e-06
	11.601	3.0378e-06
	11.6509	3.81282e-06
	11.7007	3.30203e-06
	11.7506	4.0975e-06
	11.8004	3.56693e-06
	11.8503	4.37915e-06
	11.9001	3.8291e-06
	11.9499	4.65776e-06
	11.9998	4.09072e-06
	12.0496	4.93222e-06
	12.0995	4.35151e-06
	12.1493	3.68775e-06
	12.1991	3.30594e-06
	12.2489	3.0378e-06
	12.2987	2.83128e-06
	12.3485	2.66419e-06
	12.3983	2.52448e-06
	12.4481	2.40353e-06
	12.4984	2.29735e-06
	12.5486	2.204e-06
	12.5989	2.11995e-06
	12.6491	2.04469e-06
	12.6994	1.9746e-06
	12.7496	1.91137e-06
	12.7999	1.8529e-06
	12.8501	1.79935e-06
	12.9003	1.74899e-06
	12.9506	1.70099e-06
	13.0008	1.65821e-06
	13.051	1.61647e-06
	13.1013	1.57769e-06
	13.1516	1.54109e-06
	13.2018	1.50676e-06
	13.2521	1.47411e-06
	13.3023	1.44294e-06
	13.3525	1.41383e-06
	13.4028	1.38586e-06
	13.4531	1.35889e-06
	13.5034	1.33268e-06
	13.5536	1.30849e-06
	13.6038	1.28531e-06
	13.6541	1.26213e-06
	13.7043	1.24017e-06
	13.7546	1.22036e-06
	13.8049	1.20021e-06
	13.8551	1.1798e-06
	13.9053	1.16251e-06
	13.9556	1.14409e-06
	14.0059	1.12701e-06
	14.0561	1.11031e-06
	14.1064	1.09508e-06
	14.1566	1.07834e-06
	14.2069	1.0645e-06
	14.2571	1.04927e-06
	14.3073	1.03606e-06
	14.3576	1.02276e-06
	14.4079	1.00926e-06
	14.4581	9.95545e-07
	14.5084	9.84271e-07
	14.5587	9.72323e-07
	14.6089	9.60712e-07
	14.6592	9.49733e-07
	14.7094	9.39089e-07
	14.7606	9.27647e-07
	14.8109	9.18097e-07
	14.862	9.08211e-07
	14.9123	8.97484e-07
	14.9626	8.8907e-07
	15.0129	8.79226e-07
	15.0631	8.69466e-07
	16.4271	1.4568e-07
	16.4773	1.47657e-07
	16.5276	1.50434e-07
	16.5778	1.5199e-07
	16.6281	1.54304e-07
	16.6783	1.56155e-07
	16.7285	1.57249e-07
	16.7788	1.59142e-07
	16.829	1.6175e-07
	16.8793	1.62381e-07
	16.9295	1.64148e-07
	16.9798	1.65704e-07
	17.03	1.67093e-07
	17.0812	1.68187e-07
	17.1346	1.70542e-07
	17.1872	1.71468e-07
	17.2398	2.60779e-07
	17.2896	3.16477e-07
	17.3395	5.2947e-07
	17.3893	5.00821e-07
	17.4392	8.19194e-07
	17.4899	7.2189e-07
	17.5408	1.1273e-06
	17.5906	9.7552e-07
	17.6405	1.46162e-06
	17.6903	1.253e-06
	17.7402	1.80789e-06
	17.79	1.54908e-06
	17.8399	2.16139e-06
	17.8896	1.85778e-06
	17.9395	2.51956e-06
	17.9894	2.17451e-06
	18.0392	2.87861e-06
	18.089	2.49776e-06
	18.1389	3.23602e-06
	18.1888	2.82308e-06
	18.2386	3.59318e-06
	18.2884	3.15012e-06
	18.3383	3.94572e-06
	18.3881	3.47636e-06
	18.438	4.29379e-06
	18.4878	3.80104e-06
	18.5377	4.63639e-06
	18.5875	4.12122e-06
	18.6374	4.97277e-06
	18.6872	4.43935e-06
	18.7371	5.30305e-06
	18.7869	4.752e-06
	18.8368	5.62769e-06
	18.8866	5.05927e-06
	18.9365	5.94434e-06
	18.9863	5.36413e-06
	19.0362	6.25485e-06
	19.087	5.65226e-06
	19.1378	6.54125e-06
	19.1876	5.94123e-06
	19.2375	6.84511e-06
	19.2873	6.23499e-06
	19.3372	7.14232e-06
	19.387	6.52101e-06
	19.4369	7.4294e-06
	19.4867	6.79875e-06
	19.5365	7.71058e-06
	19.5864	7.07304e-06
	19.6363	7.98626e-06
	19.686	7.34131e-06
	19.7359	8.25566e-06
	19.7848	7.62548e-06
	19.8347	8.53247e-06
	19.8837	7.89518e-06
	19.9327	8.77058e-06
	19.9816	8.13328e-06
	20.0306	9.01049e-06
	20.0796	8.37097e-06
	20.1285	9.2473e-06
	20.1775	8.60819e-06
	20.2264	7.73662e-06
	20.2762	7.17901e-06
	20.326	6.75454e-06
	20.3758	6.40894e-06
	20.4256	6.11211e-06
	20.4754	5.85331e-06
	20.5252	5.62189e-06
	20.575	5.41251e-06
	20.6248	5.21959e-06
	20.675	5.04118e-06
	20.7253	4.87681e-06
	20.7755	4.72327e-06
	20.8257	4.58019e-06
	20.876	4.4425e-06
	20.9262	4.31642e-06
	20.9765	4.19813e-06
	21.0267	4.08353e-06
	21.077	3.97596e-06
	21.1272	3.87433e-06
	21.1774	3.77849e-06
	21.2277	3.68716e-06
	21.2779	3.60046e-06
	21.3281	3.51767e-06
	21.3784	3.43812e-06
	21.4286	3.36395e-06
	21.4789	3.2937e-06
	21.5291	3.22517e-06
	21.5794	3.15891e-06
	21.6297	3.09682e-06
	21.6799	3.03658e-06
	21.7301	2.98092e-06
	21.7804	2.92674e-06
	21.8306	2.87339e-06
	21.8809	2.82438e-06
	21.9321	2.77466e-06
	21.9833	2.72721e-06
	22.0335	2.6824e-06
	22.0837	2.64101e-06
	22.134	2.59873e-06
	22.1843	2.55809e-06
	22.2345	2.52145e-06
	22.2847	2.48363e-06
	22.335	2.4464e-06
	22.3852	2.41308e-06
	22.4355	2.37934e-06
	22.4857	2.34762e-06
	22.5369	2.31481e-06
	22.5881	2.2854e-06
	22.6383	2.25558e-06
	22.6885	2.2276e-06
	22.7398	2.20005e-06
	22.7909	2.17279e-06
	22.8411	2.14792e-06
	22.8914	2.1218e-06
	22.9416	2.09769e-06
	22.9919	2.07472e-06
	23.043	2.05091e-06
	23.0942	2.02786e-06
	23.1454	2.00645e-06
	24.1568	3.51857e-07
	24.207	3.59892e-07
	24.2573	3.67927e-07
	24.3075	3.74616e-07
	24.3578	3.80253e-07
	24.408	3.8669e-07
	24.4583	3.9199e-07
	24.5085	3.97417e-07
	24.5588	4.02381e-07
	24.609	4.07345e-07
	24.6593	4.1172e-07
	24.7096	4.15969e-07
	24.7621	4.20849e-07
	24.8146	4.2514e-07
	24.8671	4.29305e-07
	24.9197	4.33806e-07
	24.9722	4.36414e-07
	25.0247	4.40747e-07
	25.0772	4.44576e-07
	25.1298	4.47226e-07
	25.1824	7.38423e-07
	25.2322	7.25214e-07
	25.2821	1.17206e-06
	25.3319	1.04939e-06
	25.3819	1.60823e-06
	25.4317	1.40992e-06
	25.4816	2.05163e-06
	25.5313	1.79194e-06
	25.5812	2.50041e-06
	25.631	2.18545e-06
	25.6809	2.94823e-06
	25.7307	2.58674e-06
	25.7806	3.39205e-06
	25.8304	2.9903e-06
	25.8803	3.83024e-06
	25.9301	3.39109e-06
	25.98	4.26039e-06
	26.0298	3.79065e-06
	26.0797	4.68128e-06
	26.1295	4.18555e-06
	26.1794	5.09574e-06
	26.2292	4.57565e-06
	26.2791	5.50098e-06
	26.3289	4.96167e-06
	26.3788	5.89718e-06
	26.4286	5.33881e-06
	26.4785	6.28539e-06
	26.5283	5.71019e-06
	26.5782	6.66363e-06
	26.628	6.07526e-06
	26.6779	7.03501e-06
	26.7277	6.43402e-06
	26.7776	7.39583e-06
	26.8283	6.77435e-06
	26.8791	7.72968e-06
	26.9299	7.10114e-06
	26.9807	8.06068e-06
	27.0305	7.44467e-06
	27.0813	8.39933e-06
	27.1312	7.77352e-06
	27.182	8.72687e-06
	27.2309	8.10649e-06
	27.2799	9.03641e-06
	27.3288	8.41203e-06
	27.3778	9.34342e-06
	27.4268	8.71496e-06
	27.4758	9.64236e-06
	27.5247	9.00835e-06
	27.5737	9.93495e-06
	27.6227	9.2966e-06
	27.6717	1.02198e-05
	27.7206	9.57938e-06
	27.7696	1.04987e-05
	27.8186	9.85195e-06
	27.8676	1.07689e-05
	27.9165	1.01224e-05
	27.9656	1.10327e-05
	28.0145	1.0381e-05
	28.0635	1.12885e-05
	28.1124	1.06347e-05
	28.1614	1.15404e-05
	28.2103	1.08856e-05
	28.2594	1.1785e-05
	28.3083	1.11279e-05
	28.3573	1.20242e-05
	28.4062	1.13669e-05
	28.4552	1.22602e-05
	28.5041	1.15991e-05
	28.5531	1.24889e-05
	28.6021	1.18226e-05
	28.6511	1.27076e-05
	28.7001	1.20459e-05
	28.7491	1.29255e-05
	28.798	1.22613e-05
	28.847	1.31397e-05
	28.8959	1.24734e-05
	28.945	1.33449e-05
	28.9939	1.2677e-05
	29.0429	1.35484e-05
	29.0918	1.28773e-05
	29.1407	1.18799e-05
	29.1896	1.12131e-05
	29.2386	1.06842e-05
	29.2875	1.02343e-05
	29.3364	9.84252e-06
	29.3853	9.48271e-06
	29.4343	9.15963e-06
	29.4832	8.86081e-06
	29.5321	8.58136e-06
	29.5811	8.31687e-06
	29.63	8.07102e-06
	29.6811	7.82677e-06
	29.7314	7.59931e-06
	29.7816	7.38741e-06
	29.8319	7.18321e-06
	29.8821	6.98886e-06
	29.9324	6.80544e-06
	29.9827	6.63043e-06
	30.0329	6.46397e-06
	30.0831	6.30781e-06
	30.1334	6.15611e-06
	30.1837	6.01123e-06
	30.2339	5.87392e-06
	30.2841	5.74422e-06
	30.3344	5.62088e-06
	30.3847	5.50422e-06
	30.4349	5.39114e-06
	30.486	5.27899e-06
	30.5372	5.17352e-06
	30.5875	5.07449e-06
	30.6387	4.97845e-06
	30.6898	4.88586e-06
	30.741	4.79726e-06
	30.7922	4.71208e-06
	30.8434	4.63042e-06
	30.8946	4.55381e-06
	30.9458	4.47935e-06
	30.9969	4.40691e-06
	31.0481	4.33805e-06
	31.0993	4.26939e-06
	31.1505	4.20587e-06
	31.2017	4.14415e-06
	31.2528	4.08366e-06
	31.304	4.02733e-06
	31.3551	3.9726e-06
	31.4063	3.91791e-06
	31.4575	3.8641e-06
	31.5087	3.8156e-06
	31.5598	3.76655e-06
	31.611	3.72132e-06
	31.6622	3.67602e-06
	31.7134	3.6326e-06
	31.7646	3.58927e-06
	31.8158	3.54716e-06
	31.8669	3.50833e-06
	31.9181	3.47005e-06
	31.9693	3.43084e-06
	32.0205	3.39592e-06
	32.0717	3.35941e-06
	33.3299	8.02451e-07
	33.3811	8.12464e-07
	33.4322	8.22265e-07
	33.4848	8.32362e-07
	33.5373	8.4107e-07
	33.5907	8.49946e-07
	33.6442	8.58486e-07
	33.6977	8.66395e-07
	33.7511	8.74893e-07
	33.8046	8.82129e-07
	33.8581	8.89028e-07
	33.9115	8.95422e-07
	33.965	9.01859e-07
	34.0185	9.0758e-07
	34.072	9.13848e-07
	34.1245	9.20116e-07
	34.177	9.24492e-07
	34.2306	1.42288e-06
	34.2813	1.35986e-06
	34.3321	2.02168e-06
	34.3818	1.82711e-06
	34.4317	2.60062e-06
	34.4815	2.32087e-06
	34.5314	3.16686e-06
	34.5812	2.82051e-06
	34.6311	3.71867e-06
	34.6809	3.31961e-06
	34.7308	4.25626e-06
	34.7806	3.81177e-06
	34.8305	4.77585e-06
	34.8803	4.29341e-06
	34.9302	5.27886e-06
	34.98	4.76449e-06
	35.0299	5.76492e-06
	35.0797	5.22459e-06
	35.1296	6.23516e-06
	35.1794	5.67035e-06
	35.2293	6.69122e-06
	35.2791	6.10862e-06
	35.3289	7.13336e-06
	35.3788	6.53532e-06
	35.4286	7.56448e-06
	35.4784	6.95205e-06
	35.5283	7.98234e-06
	35.5781	7.35763e-06
	35.628	8.38847e-06
	35.6769	7.77339e-06
	35.726	8.76835e-06
	35.7749	8.14658e-06
	35.8239	9.14112e-06
	35.8729	8.51577e-06
	35.9219	9.50673e-06
	35.9708	8.87487e-06
	36.0198	9.86389e-06
	36.0688	9.2258e-06
	36.1178	1.02098e-05
	36.1667	9.57038e-06
	36.2157	1.0554e-05
	36.2647	9.90575e-06
	36.3137	1.08809e-05
	36.3626	1.02348e-05
	36.4116	1.12068e-05
	36.4605	1.05538e-05
	36.5095	1.15195e-05
	36.5594	1.08532e-05
	36.6093	1.17991e-05
	36.6592	1.11349e-05
	36.7091	1.20794e-05
	36.7589	1.14164e-05
	36.8088	1.23572e-05
	36.8587	1.16899e-05
	36.9087	1.26271e-05
	36.9585	1.19623e-05
	37.0084	1.28931e-05
	37.0583	1.22261e-05
	37.1082	1.31522e-05
	37.1581	1.24864e-05
	37.2081	1.34068e-05
	37.2579	1.27384e-05
	37.3079	1.36541e-05
	37.3577	1.29852e-05
	37.4077	1.38957e-05
	37.4575	1.32257e-05
	37.5075	1.41332e-05
	37.5573	1.34609e-05
	37.6073	1.43618e-05
	37.6572	1.36899e-05
	37.7071	1.45862e-05
	37.757	1.39139e-05
	37.807	1.48049e-05
	37.8568	1.413e-05
	37.9068	1.50146e-05
	37.9566	1.43417e-05
	38.0066	1.52243e-05
	38.0564	1.45497e-05
	38.1064	1.54274e-05
	38.1563	1.47514e-05
	38.2062	1.56214e-05
	38.2561	1.4943e-05
	38.306	1.58103e-05
	38.3559	1.51324e-05
	38.4058	1.59999e-05
	38.4557	1.5321e-05
	38.5056	1.61826e-05
	38.5555	1.55047e-05
	38.6054	1.63599e-05
	38.6553	1.56805e-05
	38.7053	1.65311e-05
	38.7551	1.58553e-05
	38.8051	1.67021e-05
	38.8549	1.6022e-05
	38.9049	1.68657e-05
	38.9548	1.61848e-05
	39.0047	1.70201e-05
	39.0546	1.63433e-05
	39.1045	1.71779e-05
	39.1544	1.64966e-05
	39.2033	1.54451e-05
	39.2522	1.4713e-05
	39.3012	1.41218e-05
	39.3501	1.36084e-05
	39.399	1.31505e-05
	39.4479	1.27256e-05
	39.4969	1.23347e-05
	39.5458	1.19661e-05
	39.5947	1.16189e-05
	39.6446	1.12832e-05
	39.6944	1.09617e-05
	39.7443	1.06574e-05
	39.7941	1.03657e-05
	39.8431	1.00903e-05
	39.892	9.83049e-06
	39.941	9.57917e-06
	39.9899	9.33838e-06
	40.0401	9.10704e-06
	40.0904	8.88202e-06
	40.1406	8.66835e-06
	40.1909	8.46264e-06
	40.2412	8.27047e-06
	40.2914	8.082e-06
	40.3426	7.90687e-06
	40.3928	7.73578e-06
	40.443	7.57546e-06
	40.4933	7.42149e-06
	40.5435	7.27328e-06
	40.5938	7.13189e-06
	40.6441	6.99719e-06
	40.6944	6.86951e-06
	40.7446	6.74494e-06
	40.7949	6.62808e-06
	40.8451	6.51205e-06
	40.8954	6.40314e-06
	40.9456	6.2983e-06
	40.9959	6.19743e-06
	41.0461	6.09999e-06
	41.0963	6.00471e-06
	41.1466	5.91809e-06
	41.1968	5.83181e-06
	41.2471	5.74856e-06
	41.2973	5.66694e-06
	41.3476	5.59122e-06
	41.3978	5.51478e-06
	41.4481	5.44268e-06
	41.4983	5.37322e-06
	41.5486	5.30654e-06
	41.5988	5.24134e-06
	41.6491	5.1792e-06
	41.6994	5.11707e-06
	41.7496	5.0583e-06
	41.7999	5.00285e-06
	41.851	4.94454e-06
	41.9022	4.89095e-06
	41.9534	4.83563e-06
	42.0046	4.7854e-06
	42.0558	4.73673e-06
	42.1069	4.68763e-06

## Sheet: Fig 2k
Parameter:	Time	PSC
Unit:	s	A
	3.49635	1.71509e-07
	3.54888	1.72687e-07
	3.60143	1.73486e-07
	3.65394	1.75169e-07
	3.70646	1.76515e-07
	3.75897	1.76515e-07
	3.8115	1.78282e-07
	3.86403	1.7967e-07
	3.91656	1.80386e-07
	3.96913	1.81942e-07
	4.02165	1.8211e-07
	4.0742	1.83457e-07
	4.12671	1.85223e-07
	4.17925	1.8577e-07
	4.23176	1.8699e-07
	4.28433	1.88631e-07
	4.33686	1.88841e-07
	4.38939	1.90566e-07
	4.44192	1.9145e-07
	4.49443	1.92417e-07
	4.54697	1.93258e-07
	4.59948	1.94689e-07
	4.65203	1.94941e-07
	4.70456	1.96834e-07
	4.75709	1.97423e-07
	4.80963	1.98138e-07
	4.86215	1.99106e-07
	4.91468	2.00452e-07
	4.96722	2.0142e-07
	5.01976	2.03355e-07
	5.07231	2.03439e-07
	5.12486	2.0407e-07
	5.17741	2.055e-07
	5.23	1.10763e-07
	5.2798	3.39951e-07
	5.32966	2.86818e-07
	5.37946	4.70615e-07
	5.42933	4.66955e-07
	5.47913	6.1188e-07
	5.529	6.55378e-07
	5.57884	7.63241e-07
	5.62873	8.52174e-07
	5.67854	9.23606e-07
	5.72842	1.05448e-06
	5.77824	1.09272e-06
	5.82813	1.2615e-06
	5.87794	1.26911e-06
	5.92781	1.47121e-06
	5.97762	1.44954e-06
	6.0275	1.68361e-06
	6.07729	1.63544e-06
	6.12717	1.89635e-06
	6.177	1.82542e-06
	6.22687	2.11111e-06
	6.27668	2.01789e-06
	6.32657	2.32637e-06
	6.37639	2.21367e-06
	6.42626	2.54058e-06
	6.47608	2.41068e-06
	6.52598	2.75677e-06
	6.57583	2.60932e-06
	6.62574	2.97132e-06
	6.67553	2.80923e-06
	6.7254	3.18465e-06
	6.77524	3.01053e-06
	6.82513	3.39882e-06
	6.87493	3.21124e-06
	6.9248	3.61261e-06
	6.9746	3.41497e-06
	7.02447	3.8248e-06
	7.07427	3.61724e-06
	7.12416	4.03821e-06
	7.17396	3.81984e-06
	7.22377	3.30151e-06
	7.27356	3.02353e-06
	7.32337	2.82921e-06
	7.37316	2.67743e-06
	7.42297	2.55093e-06
	7.47278	2.44219e-06
	7.52259	2.34728e-06
	7.57238	2.26251e-06
	7.62219	2.18599e-06
	7.67198	2.11801e-06
	7.72219	2.05369e-06
	7.77244	1.99445e-06
	7.8227	1.94052e-06
	7.87295	1.89101e-06
	7.92319	1.8425e-06
	7.97344	1.79854e-06
	8.02368	1.75769e-06
	8.07391	1.71819e-06
	8.12414	1.68218e-06
	8.17534	1.64714e-06
	8.22651	1.61319e-06
	8.27766	1.58311e-06
	8.32882	1.55337e-06
	8.37998	1.52396e-06
	8.43117	1.49834e-06
	8.48238	1.4726e-06
	8.53357	1.4474e-06
	8.58469	1.42548e-06
	8.63587	1.40268e-06
	8.68704	1.38143e-06
	8.73826	1.36183e-06
	8.78943	1.34311e-06
	8.8406	1.32489e-06
	8.89175	1.30756e-06
	8.94293	1.2904e-06
	8.99413	1.27403e-06
	9.04531	1.25973e-06
	9.0965	1.24501e-06
	9.14767	1.23066e-06
	9.19792	1.21766e-06
	9.24819	1.20471e-06
	9.29846	1.19166e-06
	9.3487	1.18052e-06
	9.39896	1.1687e-06
	9.44925	1.15801e-06
	9.49951	1.14732e-06
	9.54973	1.13853e-06
	9.59997	1.12793e-06
	9.65024	1.11817e-06
	9.70052	1.10963e-06
	9.75075	1.10046e-06
	9.80102	1.09222e-06
	9.85128	1.08435e-06
	9.9015	1.07577e-06
	9.95176	1.06836e-06
	10.0021	1.06121e-06
	10.0523	1.05339e-06
	10.1026	1.0464e-06
	10.1528	1.03908e-06
	10.2031	1.03332e-06
	10.2533	1.02718e-06
	10.3036	1.02108e-06
	10.3538	1.01452e-06
	10.4041	1.00905e-06
	10.4543	1.00366e-06
	10.5046	9.97141e-07
	10.5549	9.9285e-07
	10.6051	9.87255e-07
	10.6554	9.8187e-07
	10.7056	9.77369e-07
	10.7559	9.72405e-07
	10.8061	9.67483e-07
	10.8564	9.63402e-07
	10.9066	9.58901e-07
	10.9569	9.54105e-07
	11.0071	9.50403e-07
	11.0574	9.46785e-07
	11.1077	9.4119e-07
	11.1579	9.38792e-07
	11.2082	9.34543e-07
	14.9102	2.67046e-07
	14.9627	2.67761e-07
	15.0153	2.69739e-07
	15.0678	2.71548e-07
	15.1204	2.72221e-07
	15.1729	2.7424e-07
	15.2254	2.75754e-07
	15.2779	2.76596e-07
	15.3314	2.78447e-07
	15.3849	2.79414e-07
	15.4383	2.80676e-07
	15.4917	2.8278e-07
	15.5452	2.83705e-07
	15.5987	2.83874e-07
	15.6521	2.86061e-07
	15.7055	2.86902e-07
	15.759	2.8766e-07
	15.8125	2.89511e-07
	15.8659	2.90436e-07
	15.9194	2.91067e-07
	15.9728	2.92918e-07
	16.0263	2.93844e-07
	16.0797	2.94222e-07
	16.1332	2.95947e-07
	16.1857	2.96242e-07
	16.2382	2.96957e-07
	16.2907	2.98387e-07
	16.3433	2.99228e-07
	16.3958	2.99691e-07
	16.4484	3.21356e-07
	16.4982	4.72844e-07
	16.548	4.24928e-07
	16.5978	5.10664e-07
	16.6476	6.2652e-07
	16.6974	5.49745e-07
	16.7473	6.96774e-07
	16.7971	7.84991e-07
	16.8469	6.82302e-07
	16.8968	8.81075e-07
	16.9466	9.46238e-07
	16.9964	8.19192e-07
	17.0463	1.06361e-06
	17.0971	1.10765e-06
	17.1469	9.61089e-07
	17.1977	1.24366e-06
	17.2484	1.27029e-06
	17.2982	1.10517e-06
	17.3491	1.42502e-06
	17.3998	1.43511e-06
	17.4496	1.25207e-06
	17.5004	1.60444e-06
	17.5511	1.60011e-06
	17.6018	1.39801e-06
	17.6517	1.78352e-06
	17.7015	1.76741e-06
	17.7522	1.54689e-06
	17.803	1.95705e-06
	17.8537	1.92597e-06
	17.9044	1.69396e-06
	17.9543	2.13206e-06
	18.0041	2.09306e-06
	18.0548	1.84381e-06
	18.1057	2.30218e-06
	18.1555	2.25229e-06
	18.2053	1.9934e-06
	18.2552	2.475e-06
	18.305	2.414e-06
	18.3548	2.14152e-06
	18.4047	2.64239e-06
	18.4554	2.5694e-06
	18.5062	2.28401e-06
	18.5561	2.80296e-06
	18.6059	2.72619e-06
	18.6566	2.42759e-06
	18.7074	2.95891e-06
	18.7572	2.87507e-06
	18.8071	2.56961e-06
	18.8569	3.11755e-06
	18.9067	3.02601e-06
	18.9565	2.70999e-06
	19.0064	3.27181e-06
	19.0571	3.16917e-06
	19.1079	2.84369e-06
	19.1578	3.41699e-06
	19.2076	3.31422e-06
	19.2583	2.97662e-06
	19.3091	3.55817e-06
	19.3589	3.44909e-06
	19.4087	3.10905e-06
	19.4595	2.92955e-06
	19.5102	2.80094e-06
	19.56	2.69859e-06
	19.6098	2.60995e-06
	19.6596	2.53019e-06
	19.7094	2.46091e-06
	19.7597	2.39608e-06
	19.8099	2.33525e-06
	19.8601	2.28006e-06
	19.9104	2.22852e-06
	19.9606	2.17951e-06
	20.0109	2.13433e-06
	20.0611	2.09205e-06
	20.1114	2.04986e-06
	20.1616	2.01006e-06
	20.2118	1.97384e-06
	20.2621	1.93867e-06
	20.3123	1.90367e-06
	20.3626	1.87254e-06
	20.4128	1.84124e-06
	20.4631	1.81369e-06
	20.5133	1.78487e-06
	20.5636	1.75757e-06
	20.6139	1.73073e-06
	20.6641	1.70599e-06
	20.7144	1.6826e-06
	20.7646	1.65934e-06
	20.8149	1.637e-06
	20.8651	1.61605e-06
	20.9154	1.59497e-06
	20.9657	1.57428e-06
	21.0159	1.55627e-06
	21.0662	1.53646e-06
	21.1164	1.51862e-06
	21.1667	1.50196e-06
	21.217	1.48509e-06
	21.2672	1.4686e-06
	21.3175	1.45312e-06
	21.3677	1.43739e-06
	21.418	1.42317e-06
	21.4682	1.40916e-06
	21.5185	1.39582e-06
	21.5687	1.38181e-06
	21.619	1.36911e-06
	21.6692	1.35611e-06
	21.7195	1.34315e-06
	21.7698	1.3323e-06
	21.82	1.32128e-06
	21.8702	1.30912e-06
	21.9205	1.29856e-06
	21.9707	1.28851e-06
	22.021	1.27782e-06
	22.0713	1.26823e-06
	22.1215	1.25931e-06
	22.1718	1.24921e-06
	22.222	1.24101e-06
	22.2723	1.2323e-06
	22.3226	1.22338e-06
	22.3728	1.21476e-06
	22.4231	1.20773e-06
	22.4733	1.19987e-06
	22.5236	1.19108e-06
	22.5739	1.1851e-06
	22.6241	1.17749e-06
	22.6744	1.17004e-06
	22.7246	1.16377e-06
	22.7749	1.15763e-06
	22.8251	1.15052e-06
	22.8754	1.14446e-06
	22.9256	1.13895e-06
	22.9759	1.13222e-06
	23.0262	1.12574e-06
	23.0764	1.12027e-06
	23.1267	1.11535e-06
	23.1769	1.10942e-06
	23.2272	1.10416e-06
	23.2774	1.0984e-06
	23.3276	1.09276e-06
	23.3779	1.08877e-06
	23.4282	1.08334e-06
	26.979	3.10545e-07
	27.0324	3.12985e-07
	27.085	3.14836e-07
	27.1375	3.15551e-07
	27.191	3.17823e-07
	27.2444	3.20305e-07
	27.2969	3.21735e-07
	27.3495	3.23712e-07
	27.403	3.25437e-07
	27.4564	3.26825e-07
	27.5089	3.28129e-07
	27.5615	3.29686e-07
	27.614	3.30906e-07
	27.6665	3.32e-07
	27.7191	3.33556e-07
	27.7716	3.3465e-07
	27.8241	3.36333e-07
	27.8767	3.37216e-07
	27.9292	3.38394e-07
	27.9818	3.39993e-07
	28.0343	3.41213e-07
	28.0868	3.42096e-07
	28.1394	3.43484e-07
	28.1919	3.4462e-07
	28.2445	3.4563e-07
	28.297	3.46555e-07
	28.3495	3.47355e-07
	28.4021	3.48532e-07
	28.4546	3.49584e-07
	28.5071	3.51267e-07
	28.5597	3.52361e-07
	28.6122	3.52697e-07
	28.6648	4.45626e-07
	28.7146	5.49577e-07
	28.7644	4.96487e-07
	28.8142	4.75999e-07
	28.8645	6.35228e-07
	28.9143	7.08048e-07
	28.9641	6.29843e-07
	29.0139	5.96272e-07
	29.0643	8.10063e-07
	29.1141	8.62481e-07
	29.1639	7.6261e-07
	29.2137	7.18901e-07
	29.2636	9.73541e-07
	29.3134	1.01452e-06
	29.3632	8.96135e-07
	29.413	8.41867e-07
	29.4628	1.1339e-06
	29.5127	1.1639e-06
	29.5625	1.0289e-06
	29.6132	9.67188e-07
	29.664	1.28737e-06
	29.7148	1.30647e-06
	29.7655	1.15923e-06
	29.8162	1.09213e-06
	29.867	1.43797e-06
	29.9169	1.45123e-06
	29.9667	1.29259e-06
	30.0174	1.21783e-06
	30.0682	1.58648e-06
	30.1189	1.5914e-06
	30.1696	1.42216e-06
	30.2204	1.34084e-06
	30.2712	1.7322e-06
	30.3219	1.73031e-06
	30.3727	1.55068e-06
	30.4234	1.46486e-06
	30.4742	1.87565e-06
	30.525	1.86652e-06
	30.5757	1.67768e-06
	30.6264	1.58732e-06
	30.6772	2.0154e-06
	30.7279	1.99921e-06
	30.7786	1.8025e-06
	30.8293	1.7073e-06
	30.8802	2.15145e-06
	30.9309	2.13075e-06
	30.9807	1.92841e-06
	31.0314	1.82626e-06
	31.0813	2.2875e-06
	31.132	2.26066e-06
	31.1827	2.04775e-06
	31.2325	1.94275e-06
	31.2824	2.41922e-06
	31.3331	2.38548e-06
	31.3829	2.1682e-06
	31.4337	2.05743e-06
	31.4835	2.54731e-06
	31.5343	2.50756e-06
	31.5841	2.2843e-06
	31.6348	2.17047e-06
	31.6847	2.67028e-06
	31.7354	2.62636e-06
	31.7852	2.39667e-06
	31.8359	2.27778e-06
	31.8858	2.78921e-06
	31.9365	2.74142e-06
	31.9863	2.50516e-06
	32.037	2.38346e-06
	32.0869	2.90624e-06
	32.1376	2.85345e-06
	32.1874	2.6113e-06
	32.2381	2.48648e-06
	32.288	3.01898e-06
	32.3388	2.96051e-06
	32.3886	2.71479e-06
	32.4393	2.5872e-06
	32.4892	3.12832e-06
	32.5399	3.06644e-06
	32.5897	2.81622e-06
	32.6405	2.6829e-06
	32.6912	2.58736e-06
	32.741	2.50844e-06
	32.7908	2.43899e-06
	32.842	2.37509e-06
	32.8932	2.31808e-06
	32.9434	2.26722e-06
	32.9937	2.21788e-06
	33.0448	2.17215e-06
	33.096	2.12932e-06
	33.1462	2.08898e-06
	33.1965	2.05171e-06
	33.2476	2.01435e-06
	33.2988	1.97897e-06
	33.349	1.94658e-06
	33.3993	1.91595e-06
	33.4505	1.88432e-06
	33.5007	1.85554e-06
	33.5519	1.82719e-06
	33.6021	1.80111e-06
	33.6524	1.7749e-06
	33.7036	1.74999e-06
	33.7547	1.72597e-06
	33.8049	1.70242e-06
	33.8552	1.68104e-06
	33.9064	1.66031e-06
	33.9576	1.6391e-06
	34.0078	1.61891e-06
	34.0581	1.59977e-06
	34.1093	1.58092e-06
	34.1595	1.56397e-06
	34.2107	1.54668e-06
	34.2618	1.52951e-06
	34.3121	1.51277e-06
	34.3624	1.49767e-06
	34.4136	1.48274e-06
	34.4647	1.46675e-06
	34.515	1.45274e-06
	34.5662	1.43911e-06
	34.6164	1.42561e-06
	34.6676	1.41185e-06
	34.7178	1.40015e-06
	34.7681	1.38779e-06
	34.8192	1.3763e-06
	34.8704	1.3644e-06
	34.9206	1.3519e-06
	34.9709	1.34118e-06
	35.0221	1.33137e-06
	35.0732	1.32107e-06
	35.1234	1.31084e-06
	35.1737	1.30167e-06
	35.2249	1.29275e-06
	35.276	1.28228e-06
	35.3263	1.2742e-06
	35.3766	1.26486e-06
	35.4278	1.25641e-06
	35.4789	1.24774e-06
	35.5292	1.23996e-06
	35.5794	1.23251e-06
	35.6306	1.22418e-06
	35.6818	1.21745e-06
	35.732	1.2103e-06
	35.7823	1.20256e-06
	35.8325	1.19617e-06
	35.8828	1.19015e-06
	35.933	1.18304e-06
	35.9833	1.17724e-06
	36.0335	1.17135e-06
	36.0838	1.16478e-06
	36.1341	1.15885e-06
	36.1843	1.15296e-06
	36.2346	1.14783e-06
	36.2848	1.14177e-06
	36.3351	1.13656e-06
	36.3854	1.1318e-06
	36.4356	1.12637e-06
	36.4858	1.12145e-06
	36.5361	1.1172e-06
	36.5863	1.11211e-06
	36.6365	1.10719e-06
	36.6868	1.10315e-06
	40.0772	3.18748e-07
	40.1306	3.20852e-07
	40.1831	3.22829e-07
	40.2357	3.24848e-07
	40.2891	3.2733e-07
	40.3426	3.28971e-07
	40.3951	3.30401e-07
	40.4476	3.32673e-07
	40.5011	3.3486e-07
	40.5546	3.36501e-07
	40.6071	3.38604e-07
	40.6596	3.40371e-07
	40.7131	3.41886e-07
	40.7665	3.43442e-07
	40.8191	3.45504e-07
	40.8716	3.46387e-07
	40.925	3.47691e-07
	40.9785	3.49837e-07
	41.031	3.51645e-07
	41.0835	3.5215e-07
	41.137	3.53581e-07
	41.1904	3.55474e-07
	41.2439	3.56021e-07
	41.2974	3.58082e-07
	41.3508	3.5926e-07
	41.4043	3.60101e-07
	41.4577	3.62247e-07
	41.5112	3.6313e-07
	41.5646	3.63467e-07
	41.6181	3.65234e-07
	41.6716	3.66874e-07
	41.725	3.67589e-07
	41.7785	3.68136e-07
	41.8319	3.69945e-07
	41.8854	3.70198e-07
	41.9389	4.92238e-07
	41.9897	5.74145e-07
	42.0395	5.20718e-07
	42.0893	4.99305e-07
	42.1404	4.87989e-07
	42.1916	4.79785e-07
	42.2429	6.65138e-07
	42.2936	7.20458e-07
	42.3443	6.46502e-07
	42.3951	6.14783e-07
	42.4453	5.96609e-07
	42.4956	5.84199e-07
	42.5468	8.12083e-07
	42.5975	8.53983e-07
	42.6483	7.65681e-07
	42.699	7.26348e-07
	42.7502	7.01948e-07
	42.8013	6.85541e-07
	42.8526	9.44934e-07
	42.9034	9.78757e-07
	42.9532	8.80023e-07
	43.003	8.36062e-07
	43.0528	8.06908e-07
	43.103	7.86463e-07
	43.1542	1.07131e-06
	43.205	1.09928e-06
	43.2548	9.90831e-07
	43.3046	9.41863e-07
	43.3544	9.09681e-07
	43.4047	8.85324e-07
	43.4559	1.19061e-06
	43.5057	1.2164e-06
	43.5565	1.09731e-06
	43.6072	1.04262e-06
	43.6579	1.0072e-06
	43.7091	9.78925e-07
	43.7595	1.30075e-06
	43.8092	1.32489e-06
	43.86	1.19936e-06
	43.9107	1.14089e-06
	43.9614	1.10277e-06
	44.0126	1.07232e-06
	44.063	1.4084e-06
	44.1127	1.4296e-06
	44.1635	1.29734e-06
	44.2142	1.23563e-06
	44.2649	1.19478e-06
	44.3161	1.16285e-06
	44.3664	1.51176e-06
	44.4162	1.52964e-06
	44.4669	1.39355e-06
	44.5177	1.32822e-06
	44.5684	1.28421e-06
	44.6195	1.25035e-06
	44.6699	1.6118e-06
	44.7197	1.62678e-06
	44.7704	1.48513e-06
	44.8211	1.41837e-06
	44.8719	1.37075e-06
	44.923	1.33428e-06
	44.9733	1.70805e-06
	45.0231	1.72055e-06
	45.0739	1.57377e-06
	45.1246	1.50448e-06
	45.1744	1.45682e-06
	45.2246	1.41782e-06
	45.275	1.80241e-06
	45.3248	1.81289e-06
	45.3745	1.66287e-06
	45.4243	1.59035e-06
	45.4741	1.53982e-06
	45.5244	1.49822e-06
	45.5747	1.89416e-06
	45.6245	1.90102e-06
	45.6743	1.74768e-06
	45.724	1.67221e-06
	45.7738	1.61958e-06
	45.8241	1.57684e-06
	45.8744	1.98255e-06
	45.9242	1.98566e-06
	45.974	1.82824e-06
	46.0238	1.75113e-06
	46.0736	1.69623e-06
	46.1247	1.6505e-06
	46.176	2.06605e-06
	46.2267	2.06429e-06
	46.2774	1.90485e-06
	46.3281	1.82618e-06
	46.3788	1.7675e-06
	46.43	1.72088e-06
	46.4812	2.14552e-06
	46.532	2.14148e-06
	46.5827	1.97784e-06
	46.6334	1.89677e-06
	46.6841	1.83733e-06
	46.7353	1.78849e-06
	46.7865	2.22175e-06
	46.8372	2.21333e-06
	46.887	2.04838e-06
	46.9368	1.96656e-06
	46.9866	1.90771e-06
	47.0368	1.85798e-06
	47.0881	2.29962e-06
	47.1388	2.28944e-06
	47.1886	2.12066e-06
	47.2384	2.03576e-06
	47.2882	1.97535e-06
	47.3384	1.92454e-06
	47.3896	2.37517e-06
	47.4404	2.36015e-06
	47.4901	2.18868e-06
	47.5399	2.10198e-06
	47.5897	2.03884e-06
	47.64	1.98663e-06
	47.6912	2.44753e-06
	47.7419	2.42847e-06
	47.7917	2.25587e-06
	47.8415	2.16794e-06
	47.8913	2.10223e-06
	47.9415	2.04881e-06
	47.9917	2.0024e-06
	48.0419	1.95979e-06
	48.0922	1.92218e-06
	48.1433	1.88634e-06
	48.1945	1.85285e-06
	48.2457	1.82143e-06
	48.2968	1.79173e-06
	48.348	1.76278e-06
	48.3992	1.73599e-06
	48.4504	1.71024e-06
	48.5015	1.68647e-06
	48.5527	1.66304e-06
	48.6038	1.64121e-06
	48.655	1.61933e-06
	48.7062	1.59817e-06
	48.7573	1.57743e-06
	48.8085	1.55905e-06
	48.8596	1.53949e-06
	48.9099	1.52236e-06
	48.9601	1.50587e-06
	49.0104	1.48997e-06
	49.0606	1.47386e-06
	49.1109	1.45901e-06
	49.1611	1.44395e-06
	49.2114	1.43011e-06
	49.2616	1.41564e-06
	49.3119	1.40314e-06
	49.3621	1.38918e-06
	49.4124	1.37689e-06
	49.4626	1.36511e-06
	49.5128	1.35342e-06
	49.5631	1.34151e-06
	49.6133	1.3307e-06
	49.6636	1.32001e-06
	49.7138	1.30908e-06
	49.764	1.29919e-06
	49.8143	1.28876e-06
	49.8645	1.27866e-06
	49.9148	1.27008e-06
	49.965	1.26078e-06
	50.0153	1.25203e-06
	50.0656	1.24311e-06
	50.1158	1.23483e-06
	50.1661	1.22709e-06
	50.2163	1.2188e-06
	50.2666	1.21135e-06
	50.3168	1.20433e-06
	50.367	1.19621e-06
	50.4182	1.18889e-06
	50.4694	1.183e-06
	50.5206	1.1753e-06
	50.5718	1.16832e-06
	50.6229	1.16318e-06
	50.6741	1.15654e-06
	50.7253	1.14997e-06
	50.7764	1.14459e-06
	50.8276	1.13946e-06
	50.8788	1.1326e-06
	50.93	1.12654e-06
	50.9812	1.12103e-06
	51.0323	1.11645e-06
	51.0858	1.1103e-06
	51.137	1.10635e-06
	51.1904	1.10097e-06
	51.2439	1.09566e-06
	51.2973	1.09112e-06
	51.3508	1.08527e-06
	51.4043	1.08056e-06
	51.4577	1.07627e-06
	51.5112	1.0727e-06
	51.5646	1.06714e-06
	51.6181	1.06315e-06
	51.6715	1.05982e-06
	51.725	1.05541e-06
	51.7784	1.05086e-06
	51.8319	1.04792e-06
	51.8853	1.04363e-06
	51.9388	1.03984e-06
	51.9922	1.03639e-06
	52.0457	1.03273e-06
	52.0991	1.02878e-06

## Sheet: Fig 2l
Parameter:	Time	PSC	Gate Voltage
Unit:	s	A	V
	60.6417	3.06647e-08	7
	60.6924	1.65998e-07	0
	60.7432	2.34612e-07	7
	60.7939	3.08441e-07	0
	60.8447	4.56311e-07	7
	60.8954	4.81931e-07	0
	60.9462	6.90085e-07	7
	60.997	6.77885e-07	0
	61.0478	9.31472e-07	7
	61.0985	8.87932e-07	0
	61.1493	1.18018e-06	7
	61.2001	1.11283e-06	0
	61.2509	1.43726e-06	7
	61.3016	1.34883e-06	0
	61.3524	1.70536e-06	7
	61.4031	1.5948e-06	0
	61.4539	1.97906e-06	7
	61.5037	1.8534e-06	0
	61.5535	2.26529e-06	7
	61.6033	2.11742e-06	0
	61.6532	2.55278e-06	7
	61.7039	2.37934e-06	0
	61.7547	2.82997e-06	7
	61.8054	2.64222e-06	0
	61.8563	3.11305e-06	7
	61.907	2.90662e-06	0
	61.9578	3.39284e-06	7
	62.0085	3.1719e-06	0
	62.0593	3.6723e-06	7
	62.11	3.43672e-06	0
	62.1608	3.94949e-06	7
	62.2106	3.70798e-06	0
	62.2605	4.23711e-06	7
	62.3112	3.97271e-06	0
	62.362	4.50488e-06	7
	62.4127	4.23e-06	0
	62.4636	4.77071e-06	7
	62.5143	4.48717e-06	0
	62.5651	5.03414e-06	7
	62.6158	4.74197e-06	0
	62.6666	5.29736e-06	7
	62.7165	5.00381e-06	0
	62.7664	5.57164e-06	7
	62.8162	5.26917e-06	0
	62.866	5.83819e-06	7
	62.9158	5.52802e-06	0
	62.9656	6.10057e-06	7
	63.0155	5.7843e-06	0
	63.0653	6.35883e-06	7
	63.1151	6.03511e-06	0
	63.165	6.6141e-06	7
	63.2157	6.27604e-06	0
	63.2665	6.84636e-06	7
	63.3163	6.51784e-06	0
	63.3662	7.10015e-06	7
	63.4169	6.75401e-06	0
	63.4677	7.32741e-06	7
	63.5175	6.99191e-06	0
	63.5674	7.57733e-06	7
	63.6172	7.23494e-06	0
	63.6679	5.86877e-06	-1.5
	63.7187	5.27944e-06	0
	63.7694	4.4525e-06	-1.5
	63.8201	4.1799e-06	0
	63.8713	3.56549e-06	-1.5
	63.922	3.41304e-06	0
	63.9728	2.92845e-06	-1.5
	64.0226	2.8264e-06	0
	64.0724	2.43583e-06	-1.5
	64.1231	2.35616e-06	0
	64.1738	2.03959e-06	-1.5
	64.2236	1.97161e-06	0
	64.2734	1.71575e-06	-1.5
	64.3241	1.65614e-06	0
	64.3748	1.449e-06	-1.5
	64.4246	1.39246e-06	0
	64.4744	1.22738e-06	-1.5
	64.5251	1.17467e-06	0
	64.5758	1.04674e-06	-1.5
	64.6266	9.93607e-07	0
	64.6773	8.96808e-07	-1.5
	64.728	8.43129e-07	0
	64.7787	7.72665e-07	-1.5
	64.8294	7.16882e-07	0
	64.8802	6.68924e-07	-1.5
	64.9309	6.10744e-07	0
	64.9816	5.82474e-07	-1.5
	65.0324	5.21854e-07	0
	65.0831	5.11757e-07	-1.5
	65.1338	4.46215e-07	0
	65.1845	4.52567e-07	-1.5
	65.2352	3.84206e-07	0
	65.2859	4.02548e-07	-1.5
	65.3366	3.30822e-07	0
	65.3874	3.61447e-07	-1.5
	65.4381	2.85977e-07	0
	65.4888	3.26068e-07	-1.5
	65.5395	2.48031e-07	0
	65.5902	2.96999e-07	-1.5
	65.641	2.14966e-07	0
	65.6917	2.72473e-07	-1.5
	65.7424	1.87705e-07	0
	65.7931	2.50598e-07	-1.5
	65.8439	1.63642e-07	0
	65.8946	2.33728e-07	-1.5
	65.9453	1.42987e-07	0
	65.996	2.18247e-07	-1.5
	66.0467	1.25655e-07	0
	66.0974	2.0651e-07	-1.5
	66.1481	1.10973e-07	0
	66.1988	1.94941e-07	-1.5
	66.2495	9.84366e-08	0
	66.3003	1.85812e-07	-1.5
	66.351	8.74989e-08	0
	66.4017	1.77609e-07	-1.5
	66.4524	7.67294e-08	0
	66.5032	1.70247e-07	-1.5
	66.5539	6.88206e-08	0
	66.6046	1.64526e-07	-1.5
	121.276	6.00283e-08	0
	121.327	4.87961e-08	7
	121.378	1.80428e-07	0
	121.428	2.70075e-07	7
	121.478	3.36627e-07	0
	121.528	5.09359e-07	7
	121.578	5.24336e-07	0
	121.628	7.57184e-07	7
	121.677	7.34004e-07	0
	121.727	1.01372e-06	7
	121.777	9.59448e-07	0
	121.827	1.27778e-06	7
	121.877	1.19915e-06	0
	121.927	1.54849e-06	7
	121.977	1.44916e-06	0
	122.026	1.82883e-06	7
	122.076	1.7094e-06	0
	122.126	2.11611e-06	7
	122.176	1.97586e-06	0
	122.226	2.40798e-06	7
	122.276	2.24775e-06	0
	122.326	2.70133e-06	7
	122.375	2.52228e-06	0
	122.425	2.99559e-06	7
	122.475	2.79947e-06	0
	122.525	3.29007e-06	7
	122.576	3.07077e-06	0
	122.626	3.57147e-06	7
	122.676	3.3456e-06	0
	122.726	3.86536e-06	7
	122.776	3.62329e-06	0
	122.826	4.1539e-06	7
	122.876	3.89956e-06	0
	122.925	4.43992e-06	7
	122.976	4.16539e-06	0
	123.027	4.70765e-06	7
	123.077	4.43294e-06	0
	123.127	4.99127e-06	7
	123.177	4.69713e-06	0
	123.228	5.25411e-06	7
	123.278	4.96212e-06	0
	123.328	5.53155e-06	7
	123.378	5.22942e-06	0
	123.428	5.8026e-06	7
	123.477	5.49399e-06	0
	123.527	6.07129e-06	7
	123.578	5.74568e-06	0
	123.629	6.31735e-06	7
	123.679	5.99649e-06	0
	123.728	6.58238e-06	7
	123.779	6.2457e-06	0
	123.83	6.82275e-06	7
	123.88	6.49626e-06	0
	123.93	7.08509e-06	7
	123.98	6.73904e-06	0
	124.031	7.31908e-06	7
	124.081	6.98501e-06	0
	124.131	7.57544e-06	7
	124.182	7.22324e-06	0
	124.232	7.80539e-06	7
	124.282	7.47166e-06	0
	124.332	6.10069e-06	-1.5
	124.382	5.51102e-06	0
	124.432	4.66835e-06	-1.5
	124.482	4.38995e-06	0
	124.532	3.75796e-06	-1.5
	124.582	3.60171e-06	0
	124.631	3.09908e-06	-1.5
	124.681	2.99303e-06	0
	124.731	2.5856e-06	-1.5
	124.781	2.50268e-06	0
	124.831	2.16979e-06	-1.5
	124.88	2.10202e-06	0
	124.93	1.83035e-06	-1.5
	124.98	1.76947e-06	0
	125.03	1.54718e-06	-1.5
	125.08	1.49313e-06	0
	125.131	1.31404e-06	-1.5
	125.181	1.26247e-06	0
	125.231	1.1212e-06	-1.5
	125.281	1.07072e-06	0
	125.332	9.60415e-07	-1.5
	125.382	9.09218e-07	0
	125.432	8.2748e-07	-1.5
	125.483	7.74516e-07	0
	125.533	7.16714e-07	-1.5
	125.583	6.61184e-07	0
	125.633	6.24458e-07	-1.5
	125.684	5.65983e-07	0
	125.734	5.48104e-07	-1.5
	125.784	4.86096e-07	0
	125.834	4.83319e-07	-1.5
	125.885	4.18324e-07	0
	125.935	4.30397e-07	-1.5
	125.985	3.59849e-07	0
	126.035	3.84248e-07	-1.5
	126.086	3.12648e-07	0
	126.136	3.46934e-07	-1.5
	126.186	2.69739e-07	0
	126.236	3.1471e-07	-1.5
	126.287	2.36252e-07	0
	126.337	2.87702e-07	-1.5
	126.387	2.04322e-07	0
	126.437	2.64648e-07	-1.5
	126.488	1.79628e-07	0
	126.539	2.45549e-07	-1.5
	126.588	1.57416e-07	0
	126.638	2.28722e-07	-1.5
	126.689	1.38149e-07	0
	126.74	2.15008e-07	-1.5
	126.789	1.22458e-07	0
	126.839	2.02892e-07	-1.5
	126.89	1.08449e-07	0
	126.941	1.93343e-07	-1.5
	126.99	9.55339e-08	0
	127.04	1.82573e-07	-1.5
	127.091	8.48486e-08	0
	127.142	1.76263e-07	-1.5
	127.192	7.52991e-08	0
	127.241	1.68649e-07	-1.5
	181.912	6.70116e-08	0
	181.962	6.2342e-08	7
	182.012	1.92459e-07	0
	182.061	2.97083e-07	7
	182.111	3.56862e-07	0
	182.161	5.47347e-07	7
	182.211	5.55677e-07	0
	182.261	8.08002e-07	7
	182.311	7.76829e-07	0
	182.36	1.07505e-06	7
	182.41	1.01304e-06	0
	182.46	1.34786e-06	7
	182.51	1.26015e-06	0
	182.56	1.62724e-06	7
	182.61	1.52009e-06	0
	182.66	1.91579e-06	7
	182.709	1.78748e-06	0
	182.759	2.21056e-06	7
	182.809	2.06235e-06	0
	182.859	2.50798e-06	7
	182.91	2.33592e-06	0
	182.96	2.79977e-06	7
	183.011	2.61101e-06	0
	183.062	3.09429e-06	7
	183.112	2.89463e-06	0
	183.162	3.39831e-06	7
	183.212	3.17434e-06	0
	183.263	3.68787e-06	7
	183.314	3.44955e-06	0
	183.365	3.97557e-06	7
	183.415	3.72514e-06	0
	183.466	4.26248e-06	7
	183.517	3.99926e-06	0
	183.568	4.54682e-06	7
	183.619	4.27144e-06	0
	183.669	4.82607e-06	7
	183.72	4.54257e-06	0
	183.771	5.10414e-06	7
	183.822	4.81e-06	0
	183.872	5.37716e-06	7
	183.923	5.07579e-06	0
	183.974	5.64796e-06	7
	184.024	5.34662e-06	0
	184.074	5.93074e-06	7
	184.124	5.61241e-06	0
	184.175	6.18963e-06	7
	184.225	5.87592e-06	0
	184.275	6.46416e-06	7
	184.326	6.13292e-06	0
	184.376	6.71413e-06	7
	184.426	6.38966e-06	0
	184.476	6.98232e-06	7
	184.527	6.64094e-06	0
	184.578	7.22379e-06	7
	184.627	6.89255e-06	0
	184.677	7.48651e-06	7
	184.728	7.13814e-06	0
	184.779	7.72217e-06	7
	184.829	7.38571e-06	0
	184.878	7.97892e-06	7
	184.928	7.64317e-06	0
	184.978	6.26455e-06	-1.5
	185.029	5.66154e-06	0
	185.08	4.80781e-06	-1.5
	185.129	4.52553e-06	0
	185.18	3.88328e-06	-1.5
	185.23	3.72085e-06	0
	185.281	3.20669e-06	-1.5
	185.332	3.09597e-06	0
	185.383	2.67655e-06	-1.5
	185.433	2.59039e-06	0
	185.484	2.24728e-06	-1.5
	185.535	2.1769e-06	0
	185.585	1.89399e-06	-1.5
	185.636	1.83426e-06	0
	185.687	1.6033e-06	-1.5
	185.738	1.54878e-06	0
	185.788	1.36284e-06	-1.5
	185.839	1.31122e-06	0
	185.89	1.16226e-06	-1.5
	185.941	1.11224e-06	0
	185.991	9.9651e-07	-1.5
	186.042	9.47206e-07	0
	186.093	8.58442e-07	-1.5
	186.143	8.07371e-07	0
	186.194	7.441e-07	-1.5
	186.245	6.90253e-07	0
	186.296	6.48269e-07	-1.5
	186.346	5.92024e-07	0
	186.397	5.68465e-07	-1.5
	186.448	5.0734e-07	0
	186.499	5.01871e-07	-1.5
	186.549	4.37254e-07	0
	186.6	4.44785e-07	-1.5
	186.651	3.77475e-07	0
	186.701	3.98552e-07	-1.5
	186.752	3.2754e-07	0
	186.803	3.58671e-07	-1.5
	186.854	2.83874e-07	0
	186.904	3.25858e-07	-1.5
	186.955	2.47148e-07	0
	187.006	2.96957e-07	-1.5
	187.057	2.16312e-07	0
	187.107	2.72852e-07	-1.5
	187.158	1.88421e-07	0
	187.209	2.52617e-07	-1.5
	187.259	1.65914e-07	0
	187.31	2.34906e-07	-1.5
	187.361	1.45469e-07	0
	187.412	2.20645e-07	-1.5
	187.462	1.28095e-07	0
	187.513	2.07436e-07	-1.5
	187.564	1.13665e-07	0
	187.614	1.96456e-07	-1.5
	187.665	1.00372e-07	0
	187.716	1.87621e-07	-1.5
	187.767	8.90975e-08	0
	187.817	1.78871e-07	-1.5
	187.868	7.93376e-08	0
	187.919	1.72645e-07	-1.5
	187.97	7.02509e-08	0

## Sheet: Fig 2m
Parameter:	Time	PSC	Gate Voltage
Unit:	s	A	V
	4.02726	1.30577e-07	0
	4.07888	1.3226e-07	0
	4.13055	1.32344e-07	0
	4.18217	1.33353e-07	0
	4.23382	1.34489e-07	0
	4.28546	1.34742e-07	0
	4.3371	1.35583e-07	0
	4.38876	1.36635e-07	0
	4.44037	1.36971e-07	0
	4.49204	1.37897e-07	0
	4.54368	1.38696e-07	0
	4.59532	1.39201e-07	0
	4.64695	1.40379e-07	0
	4.69861	1.4122e-07	0
	4.75026	1.41515e-07	0
	4.8019	1.42566e-07	0
	4.85354	1.4345e-07	0
	4.90517	1.43744e-07	0
	4.9568	1.44586e-07	0
	5.00843	1.45637e-07	0
	5.06019	1.76375e-09	7
	5.10915	2.44035e-07	0
	5.15817	1.0521e-07	7
	5.20715	3.41171e-07	0
	5.25618	2.36925e-07	7
	5.30516	4.52273e-07	0
	5.3542	3.94892e-07	7
	5.40317	5.7995e-07	0
	5.45222	5.72546e-07	7
	5.50119	7.2437e-07	0
	5.55021	7.59119e-07	7
	5.59919	8.82295e-07	0
	5.64825	9.5705e-07	7
	5.69722	1.04985e-06	0
	5.74627	1.16095e-06	7
	5.79524	1.22603e-06	0
	5.8443	1.37067e-06	7
	5.89324	1.40987e-06	0
	5.94227	1.58437e-06	7
	5.99124	1.59754e-06	0
	6.0402	1.31442e-06	0
	6.08914	1.17904e-06	0
	6.13811	1.0902e-06	0
	6.18707	1.02432e-06	0
	6.23602	9.72152e-07	0
	6.28496	9.30379e-07	0
	6.33393	8.95462e-07	0
	6.38332	8.64374e-07	0
	6.43273	8.38207e-07	0
	6.48215	8.15785e-07	0
	6.53157	7.95003e-07	0
	6.58095	7.75988e-07	0
	6.63035	7.59876e-07	0
	6.67977	7.44816e-07	0
	6.72918	7.29419e-07	0
	6.77858	7.17387e-07	0
	6.828	7.06071e-07	0
	6.87741	6.94165e-07	0
	6.92679	6.84027e-07	0
	6.97626	8.10863e-07	7
	7.02523	9.81197e-07	0
	7.07418	8.79013e-07	0
	7.12313	8.31602e-07	0
	7.17218	1.0109e-06	7
	7.22115	1.14695e-06	0
	7.27013	1.01515e-06	0
	7.31908	9.53895e-07	0
	7.36811	1.16546e-06	7
	7.41709	1.28506e-06	0
	7.46606	1.13433e-06	0
	7.51503	1.06407e-06	0
	7.56405	1.30298e-06	7
	7.61303	1.40869e-06	0
	7.662	1.24522e-06	0
	7.71096	1.16798e-06	0
	7.76001	1.42872e-06	7
	7.809	1.52405e-06	0
	7.85795	1.35072e-06	0
	7.90693	1.26764e-06	0
	7.95598	1.54643e-06	7
	8.00494	1.63431e-06	0
	8.05481	1.44963e-06	0
	8.10467	1.36057e-06	0
	8.15372	1.65749e-06	7
	8.20269	1.73708e-06	0
	8.25256	1.54479e-06	0
	8.30241	1.45194e-06	0
	8.35146	1.76325e-06	7
	8.40042	1.83573e-06	0
	8.45028	1.63729e-06	0
	8.50012	1.54104e-06	0
	8.54915	1.86543e-06	7
	8.59813	1.93148e-06	0
	8.64799	1.72808e-06	0
	8.69781	1.62783e-06	0
	8.74685	1.9653e-06	7
	8.79581	2.02676e-06	0
	8.84568	1.81667e-06	0
	8.8955	1.71205e-06	0
	8.94535	1.63919e-06	0
	8.99522	1.57899e-06	0
	9.04507	1.52775e-06	0
	9.09538	1.48269e-06	0
	9.14572	1.44163e-06	0
	9.19606	1.40525e-06	0
	9.24638	1.37138e-06	0
	9.29666	1.33987e-06	0
	9.34698	1.31055e-06	0
	9.3973	1.28388e-06	0
	9.44763	1.25868e-06	0
	9.49797	1.23474e-06	0
	9.54828	1.21245e-06	0
	9.59857	1.19209e-06	0
	9.64889	1.17172e-06	0
	9.69921	1.15225e-06	0
	9.74953	1.13483e-06	0
	9.79993	1.35354e-06	7
	9.84982	1.47966e-06	0
	9.89969	1.36419e-06	0
	9.94957	1.30752e-06	0
	9.99945	1.26692e-06	0
	10.0498	1.23563e-06	0
	10.1001	1.2079e-06	0
	10.1504	1.18371e-06	0
	10.2007	1.16209e-06	0
	10.251	1.14211e-06	0
	10.3014	1.37963e-06	7
	10.3513	1.49422e-06	0
	10.4011	1.37517e-06	0
	10.451	1.31736e-06	0
	10.5009	1.27786e-06	0
	10.5512	1.24446e-06	0
	10.6015	1.21707e-06	0
	10.6518	1.19339e-06	0
	10.7021	1.17164e-06	0
	10.7524	1.15124e-06	0
	10.8028	1.39877e-06	7
	10.8527	1.50558e-06	0
	10.9026	1.38585e-06	0
	10.9525	1.32898e-06	0
	11.0023	1.28855e-06	0
	11.0517	1.25721e-06	0
	11.102	1.22915e-06	0
	11.1524	1.20555e-06	0
	11.2027	1.18418e-06	0
	11.253	1.16461e-06	0
	11.3025	1.42224e-06	7
	11.3514	1.52367e-06	0
	11.4012	1.40293e-06	0
	11.4511	1.34517e-06	0
	11.5001	1.30483e-06	0
	11.5495	1.27387e-06	0
	11.5998	1.24669e-06	0
	11.6502	1.22263e-06	0
	11.7005	1.20105e-06	0
	11.7508	1.18262e-06	0
	11.8002	1.44874e-06	7
	11.8492	1.54449e-06	0
	11.8991	1.4235e-06	0
	11.9489	1.36524e-06	0
	11.9979	1.32473e-06	0
	12.0473	1.29334e-06	0
	12.0967	1.26751e-06	0
	12.1461	1.24328e-06	0
	12.1955	1.22263e-06	0
	12.2449	1.20365e-06	0
	12.2944	1.47971e-06	7
	12.3433	1.57019e-06	0
	12.3923	1.44895e-06	0
	12.4413	1.39111e-06	0
	12.4902	1.35115e-06	0
	12.5396	1.31863e-06	0
	12.5891	1.292e-06	0
	12.6385	1.26819e-06	0
	12.6878	1.24698e-06	0
	12.7372	1.22793e-06	0
	12.7867	1.511e-06	7
	12.8357	1.59788e-06	0
	12.8846	1.47508e-06	0
	12.9336	1.41665e-06	0
	12.9825	1.37643e-06	0
	13.0319	1.34446e-06	0
	13.0813	1.31665e-06	0
	13.1307	1.29326e-06	0
	13.1801	1.27201e-06	0
	13.2295	1.25203e-06	0
	13.279	1.54474e-06	7
	13.3279	1.62657e-06	0
	13.3769	1.50326e-06	0
	13.4259	1.44336e-06	0
	13.4748	1.40331e-06	0
	13.5242	1.37012e-06	0
	13.5736	1.34273e-06	0
	13.623	1.31922e-06	0
	13.6724	1.29709e-06	0
	13.7218	1.27719e-06	0
	13.7712	1.57764e-06	7
	13.8202	1.65568e-06	0
	13.8691	1.52981e-06	0
	13.9181	1.47024e-06	0
	13.9671	1.42922e-06	0
	14.0174	1.39628e-06	0
	14.0677	1.36759e-06	0
	14.118	1.34408e-06	0
	14.1683	1.32132e-06	0
	14.2187	1.30113e-06	0
	14.2691	1.60928e-06	7
	14.3189	1.68147e-06	0
	14.3688	1.55589e-06	0
	14.4186	1.49653e-06	0
	14.4685	1.45417e-06	0
	14.5188	1.42127e-06	0
	14.5691	1.39246e-06	0
	14.6194	1.36844e-06	0
	14.6697	1.34517e-06	0
	14.72	1.32565e-06	0
	14.7704	1.30638e-06	0
	14.8207	1.28809e-06	0
	14.871	1.27147e-06	0
	14.9213	1.25632e-06	0
	14.9716	1.24105e-06	0
	15.0219	1.22709e-06	0
	15.0722	1.2135e-06	0
	15.1226	1.20029e-06	0
	15.1729	1.18796e-06	0
	15.2232	1.17568e-06	0
	15.2735	1.16424e-06	0
	15.323	1.45177e-06	7
	15.3719	1.52939e-06	0
	15.4218	1.41938e-06	0
	15.4717	1.3686e-06	0
	15.5207	1.72391e-06	7
	15.5697	1.76602e-06	0
	15.6195	1.61904e-06	0
	15.6694	1.55219e-06	0
	15.7185	1.94658e-06	7
	15.7674	1.97115e-06	0
	15.8172	1.80056e-06	0
	15.8671	1.72013e-06	0
	15.9162	2.14241e-06	7
	15.9651	2.1549e-06	0
	16.0149	1.9674e-06	0
	16.0648	1.8762e-06	0
	16.1138	2.31968e-06	7
	16.1628	2.32254e-06	0
	16.2126	2.11977e-06	0
	16.2625	2.02112e-06	0
	16.3115	2.48135e-06	7
	16.3605	2.47799e-06	0
	16.4103	2.26234e-06	0
	16.4593	2.15915e-06	0
	16.5092	2.63183e-06	7
	16.5591	2.61959e-06	0
	16.608	2.39982e-06	0
	16.657	2.2904e-06	0
	16.7069	2.77406e-06	7
	16.7568	2.7569e-06	0
	16.8057	2.52843e-06	0
	16.8556	2.41097e-06	0
	16.9047	2.90599e-06	7
	16.9545	2.88609e-06	0
	17.0044	2.6474e-06	0
	17.0543	2.5254e-06	0
	17.1043	3.02782e-06	7
	17.1532	3.00502e-06	0
	17.2022	2.7598e-06	0
	17.2521	2.63364e-06	0
	17.3019	2.54088e-06	0
	17.3518	2.4641e-06	0
	17.4017	2.39902e-06	0
	17.4511	2.33988e-06	0
	17.5005	2.28561e-06	0
	17.5508	2.23487e-06	0
	17.6011	2.18868e-06	0
	17.6505	2.14535e-06	0
	17.6999	2.1048e-06	0
	17.7492	2.06782e-06	0
	17.7987	2.03051e-06	0
	17.8481	1.99559e-06	0
	17.8975	1.9629e-06	0
	17.9478	1.93068e-06	0
	17.998	1.89976e-06	0
	18.0475	1.8717e-06	0
	18.0969	1.84393e-06	0
	18.1471	1.81676e-06	0
	18.1974	1.7908e-06	0
	18.2469	1.76737e-06	0
	18.2963	1.74457e-06	0
	18.3456	1.7205e-06	0
	18.395	1.70014e-06	0
	18.4444	1.67911e-06	0
	18.4939	1.65774e-06	0
	18.5442	1.63893e-06	0
	18.5945	1.61929e-06	0
	18.6439	1.60149e-06	0
	18.6933	1.58462e-06	0
	18.7436	1.56792e-06	0
	18.7939	1.5511e-06	0
	18.8442	1.53536e-06	0
	18.8945	1.52039e-06	0
	18.9449	1.5057e-06	0
	18.9951	1.49132e-06	0
	19.0454	1.47743e-06	0

## Sheet: Fig 2n
Parameter:	Time	PSC	Gate Voltage
Unit:	s	A	V
	4.02438	1.68649e-07	0
	4.07603	1.69869e-07	0
	4.12767	1.70668e-07	0
	4.1793	1.70878e-07	0
	4.23095	1.72855e-07	0
	4.28258	1.72897e-07	0
	4.33423	1.73444e-07	0
	4.38585	1.74748e-07	0
	4.43751	1.76053e-07	0
	4.48914	1.76095e-07	0
	4.54078	1.77609e-07	0
	4.59241	1.78619e-07	0
	4.64404	1.78745e-07	0
	4.69567	1.80933e-07	0
	4.74733	1.80933e-07	0
	4.79898	1.81479e-07	0
	4.85062	1.82657e-07	0
	4.90227	1.83541e-07	0
	4.95391	1.84677e-07	0
	5.00556	1.85476e-07	0
	5.05727	8.54375e-08	7
	5.10623	3.03604e-07	0
	5.15525	2.18542e-07	7
	5.20421	4.22615e-07	0
	5.25323	3.74068e-07	7
	5.30219	5.54835e-07	0
	5.35124	5.57233e-07	7
	5.40021	7.05944e-07	0
	5.44925	7.58656e-07	7
	5.49822	8.75101e-07	0
	5.54726	9.70638e-07	7
	5.59621	1.05734e-06	0
	5.64526	1.19352e-06	7
	5.69423	1.2501e-06	0
	5.74325	1.42064e-06	7
	5.79219	1.44971e-06	0
	5.84122	1.65248e-06	7
	5.89016	1.65463e-06	0
	5.93919	1.88743e-06	7
	5.98814	1.86514e-06	0
	6.0371	1.55534e-06	0
	6.08604	1.40495e-06	0
	6.135	1.30378e-06	0
	6.18394	1.22986e-06	0
	6.2329	1.17151e-06	0
	6.28185	1.12356e-06	0
	6.33081	1.08309e-06	0
	6.38021	1.04813e-06	0
	6.42961	1.01742e-06	0
	6.479	9.91083e-07	0
	6.5284	9.66894e-07	0
	6.57781	9.45187e-07	0
	6.62721	9.25835e-07	0
	6.67662	9.08167e-07	0
	6.72602	8.91634e-07	0
	6.77542	8.75648e-07	0
	6.82482	8.61807e-07	0
	6.8742	8.49229e-07	0
	6.92362	8.35557e-07	0
	6.97401	7.90754e-07	-2.5
	7.02389	5.6611e-07	0
	7.07386	6.31736e-07	-2.5
	7.12373	3.9119e-07	0
	7.17367	5.27954e-07	-2.5
	7.22354	2.65363e-07	0
	7.27348	4.52988e-07	-2.5
	7.32335	1.78535e-07	0
	7.37321	4.09784e-07	-2.5
	7.42307	1.17283e-07	0
	7.47293	3.88413e-07	-2.5
	7.5228	7.69397e-08	0
	7.57268	3.78611e-07	-2.5
	7.62255	4.7492e-08	0
	7.6724	3.73858e-07	-2.5
	7.72225	2.72151e-08	0
	7.77211	3.72848e-07	-2.5
	7.82197	1.21546e-08	0
	7.87183	3.72133e-07	-2.5
	7.92169	2.31065e-09	0
	7.97065	2.98654e-08	0
	8.01962	3.94148e-08	0
	8.06946	4.53044e-08	0
	8.11933	5.07312e-08	0
	8.16828	5.64104e-08	0
	8.21766	6.29731e-08	0
	8.26796	6.80633e-08	0
	8.31827	7.21019e-08	0
	8.36765	7.56356e-08	0
	8.41704	7.86645e-08	0
	8.46732	8.05156e-08	0
	8.51762	8.33341e-08	0
	8.56702	8.56479e-08	0
	8.61642	8.72885e-08	0
	8.66673	8.90975e-08	0
	8.71701	9.14533e-08	0
	8.7664	9.20002e-08	0
	8.81577	9.44401e-08	0
	8.86607	9.69222e-08	0
	8.91644	-3.11617e-09	7
	8.96631	1.75379e-07	0
	9.01616	1.52032e-07	0
	9.06646	1.43113e-07	0
	9.11683	7.82018e-08	7
	9.16669	2.53837e-07	0
	9.21654	2.12189e-07	0
	9.26637	1.96077e-07	0
	9.31675	1.68733e-07	7
	9.36661	3.35071e-07	0
	9.41647	2.77479e-07	0
	9.46635	2.55435e-07	0
	9.51672	2.63849e-07	7
	9.56657	4.18534e-07	0
	9.61644	3.48827e-07	0
	9.6663	3.19127e-07	0
	9.71623	3.64518e-07	7
	9.76612	5.09486e-07	0
	9.81596	4.26148e-07	0
	9.86582	3.9039e-07	0
	9.91573	4.69521e-07	7
	9.96561	6.04854e-07	0
	10.0155	5.08182e-07	0
	10.0653	4.66113e-07	0
	10.1152	5.78141e-07	7
	10.1651	7.04051e-07	0
	10.215	5.95599e-07	0
	10.2649	5.47389e-07	0
	10.3148	6.88444e-07	7
	10.3647	8.06067e-07	0
	10.4145	6.86677e-07	0
	10.4644	6.32409e-07	0
	10.5144	8.00304e-07	7
	10.5642	9.11153e-07	0
	10.6141	7.807e-07	0
	10.664	7.21047e-07	0
	10.7139	9.15486e-07	7
	10.7638	1.01864e-06	0
	10.8137	8.77625e-07	0
	10.8636	8.12966e-07	0
	10.9134	7.70183e-07	0
	10.9633	7.37538e-07	0
	11.0136	7.11834e-07	0
	11.063	6.91852e-07	0
	11.1133	6.73678e-07	0
	11.1636	6.57271e-07	0
	11.214	6.44188e-07	0
	11.2642	6.30895e-07	0
	11.3136	6.20378e-07	0
	11.363	6.09734e-07	0
	11.4133	6.01026e-07	0
	11.4636	5.9236e-07	0
	11.513	5.84535e-07	0
	11.5624	5.7751e-07	0
	11.6127	5.70863e-07	0
	11.663	5.64932e-07	0
	11.7133	5.58874e-07	0
	11.7628	5.99512e-07	-2.5
	11.8127	3.60648e-07	0
	11.8627	5.0103e-07	-2.5
	11.9116	2.4008e-07	0
	11.9606	4.29261e-07	-2.5
	12.0105	1.59183e-07	0
	12.0604	3.89591e-07	-2.5
	12.1102	1.02055e-07	0
	12.1601	3.72301e-07	-2.5
	12.2099	6.39827e-08	0
	12.2598	3.65318e-07	-2.5
	12.3096	3.72694e-08	0
	12.3595	3.63845e-07	-2.5
	12.4094	1.76656e-08	0
	12.4592	3.62499e-07	-2.5
	12.5091	4.58233e-09	0
	12.558	3.32308e-08	0
	12.607	4.31589e-08	0
	12.656	4.96374e-08	0
	12.7049	5.52325e-08	0
	12.7538	6.16269e-08	0
	12.8033	6.8442e-08	0
	12.8527	7.18495e-08	0
	12.902	7.55936e-08	0
	12.9515	7.93376e-08	0
	13.0009	8.10204e-08	0
	13.0503	8.21562e-08	0
	13.0996	8.49327e-08	0
	13.149	8.72885e-08	0
	13.1984	8.90975e-08	0
	13.2478	9.07802e-08	0
	13.2972	9.23367e-08	0
	13.3466	9.47346e-08	0
	13.396	9.56601e-08	0
	13.4454	9.78477e-08	0
	13.4948	1.04298e-08	7
	13.5438	1.7845e-07	0
	13.5928	1.54261e-07	0
	13.6422	1.45469e-07	0
	13.6915	1.41557e-07	0
	13.7409	1.39832e-07	0
	13.7904	1.38948e-07	0
	13.8398	1.38359e-07	0
	13.8892	1.39411e-07	0
	13.9408	1.39958e-07	0
	13.9925	9.05698e-08	7
	14.0423	2.52028e-07	0
	14.0922	2.15008e-07	0
	14.1421	2.00915e-07	0
	14.1924	1.93595e-07	0
	14.2427	1.89809e-07	0
	14.293	1.86696e-07	0
	14.3433	1.84887e-07	0
	14.3936	1.84046e-07	0
	14.4439	1.83835e-07	0
	14.4943	1.65872e-07	7
	14.5442	3.20263e-07	0
	14.594	2.74619e-07	0
	14.6439	2.56739e-07	0
	14.6942	2.4698e-07	0
	14.7445	2.4088e-07	0
	14.7948	2.35958e-07	0
	14.8451	2.32592e-07	0
	14.8954	2.31162e-07	0
	14.9457	2.28764e-07	0
	14.996	2.37556e-07	7
	15.0459	3.85595e-07	0
	15.0958	3.33556e-07	0
	15.1456	3.12564e-07	0
	15.1959	3.00533e-07	0
	15.2462	2.92329e-07	0
	15.2965	2.85725e-07	0
	15.3459	2.82443e-07	0
	15.3953	2.78321e-07	0
	15.4456	2.75292e-07	0
	15.496	3.06338e-07	7
	15.545	4.49833e-07	0
	15.5939	3.9161e-07	0
	15.6438	3.68515e-07	0
	15.6941	3.54716e-07	0
	15.7435	3.43737e-07	0
	15.7929	3.36922e-07	0
	15.8432	3.31032e-07	0
	15.8935	3.2611e-07	0
	15.9429	3.22366e-07	0
	15.9923	3.7289e-07	7
	16.0422	5.11168e-07	0
	16.0921	4.48865e-07	0
	16.141	4.23582e-07	0
	16.1904	4.07302e-07	0
	16.2407	3.95775e-07	0
	16.291	3.87614e-07	0
	16.3404	3.80462e-07	0
	16.3898	3.73226e-07	0
	16.4401	3.69567e-07	0
	16.4905	4.36329e-07	7
	16.5394	5.72925e-07	0
	16.5893	5.05195e-07	0
	16.6382	4.77219e-07	0
	16.6877	4.5934e-07	0
	16.738	4.46467e-07	0
	16.7883	4.36581e-07	0
	16.8377	4.28252e-07	0
	16.888	4.21311e-07	0
	16.9374	4.15463e-07	0
	16.9868	4.98674e-07	7
	17.0358	6.31273e-07	0
	17.0857	5.59883e-07	0
	17.1355	5.29721e-07	0
	17.1849	5.10411e-07	0
	17.2343	4.97076e-07	0
	17.2846	4.85843e-07	0
	17.3349	4.76336e-07	0
	17.3852	4.6809e-07	0
	17.4355	4.61949e-07	0
	17.485	5.59126e-07	7
	17.5339	6.88192e-07	0
	17.5838	6.13142e-07	0
	17.6337	5.81549e-07	0
	17.6831	5.60767e-07	0
	17.7325	5.46001e-07	0
	17.7819	5.33843e-07	0
	17.8313	5.23032e-07	0
	17.8807	5.1487e-07	0
	17.9301	5.07382e-07	0
	17.9795	6.18821e-07	7
	18.0285	7.45741e-07	0
	18.0775	6.68167e-07	0
	18.1264	6.33545e-07	0
	18.1767	6.1066e-07	0
	18.227	5.94716e-07	0
	18.2765	5.80918e-07	0
	18.3258	5.69517e-07	0
	18.3753	5.6001e-07	0
	18.4247	5.51386e-07	0
	18.4741	5.43056e-07	0
	18.5235	5.36241e-07	0
	18.5738	5.29763e-07	0
	18.6241	5.2299e-07	0
	18.6735	5.17184e-07	0
	18.7229	5.12388e-07	0
	18.7732	5.06625e-07	0
	18.8235	5.01913e-07	0
	18.8738	4.9737e-07	0
	18.9241	4.92911e-07	0
	18.9744	4.88872e-07	0
	19.0239	5.57443e-07	-2.5
	19.0729	3.09661e-07	0
	19.1219	4.69521e-07	-2.5
	19.1709	2.03102e-07	0
	19.2198	4.07596e-07	-2.5
	19.2688	1.31418e-07	0
	19.3177	3.78822e-07	-2.5
	19.3667	8.37127e-08	0
	19.4157	3.67758e-07	-2.5
	19.4646	4.91747e-08	0
	19.5136	3.62415e-07	-2.5
	19.5625	2.56165e-08	0
	19.6115	3.60438e-07	-2.5
	19.6604	8.95742e-09	0
	19.7094	3.59723e-07	-2.5
	19.7583	-2.56928e-09	0
	19.8073	3.58545e-07	-2.5
	19.8571	-1.00154e-08	0
	19.907	3.58671e-07	-2.5
	19.9568	-1.57787e-08	0
	20.0067	1.1145e-08	0
	20.0566	2.09889e-08	0
	20.1064	2.54482e-08	0
	20.1563	2.85192e-08	0
	20.2062	3.3315e-08	0
	20.256	3.78583e-08	0
	20.3063	4.29486e-08	0
	20.3566	4.70713e-08	0
	20.4069	5.10257e-08	0
	20.4572	5.4307e-08	0
	20.5075	5.74621e-08	0
	20.5578	5.93131e-08	0
	20.6081	6.03648e-08	0
	20.6584	6.30572e-08	0
	20.7088	6.44875e-08	0
	20.759	6.56654e-08	0
	20.8093	6.76427e-08	0
	20.8596	6.87785e-08	0
	20.9099	7.0293e-08	0
	20.9603	-3.90845e-08	7
	21.0102	1.31628e-07	0
	21.06	1.10594e-07	0
	21.1104	1.04537e-07	0
	21.1607	2.58268e-08	7
	21.2106	1.93595e-07	0
	21.2605	1.57585e-07	0
	21.3103	1.44712e-07	0
	21.3607	1.0399e-07	7
	21.4106	2.6183e-07	0
	21.4605	2.12652e-07	0
	21.5103	1.9309e-07	0
	21.5607	1.89725e-07	7
	21.6106	3.35155e-07	0
	21.6605	2.72052e-07	0
	21.7103	2.46307e-07	0
	21.7603	2.8177e-07	7
	21.8101	4.13233e-07	0
	21.86	3.37468e-07	0
	21.9098	3.0516e-07	0
	21.9598	3.77013e-07	7
	22.0096	4.96276e-07	0
	22.0595	4.08269e-07	0
	22.1094	3.71291e-07	0
	22.1593	4.7398e-07	7
	22.2092	5.82011e-07	0
	22.259	4.84329e-07	0
	22.3089	4.41335e-07	0
	22.3589	5.7263e-07	7
	22.4087	6.74393e-07	0
	22.4586	5.64132e-07	0
	22.5085	5.14618e-07	0
	22.5584	6.73762e-07	7
	22.6083	7.68079e-07	0
	22.6582	6.47007e-07	0
	22.708	5.92613e-07	0
	22.758	7.77208e-07	7
	22.8078	8.64626e-07	0
	22.8577	7.33163e-07	0
	22.9076	6.74646e-07	0
	22.9566	6.36784e-07	0
	23.0064	6.07084e-07	0
	23.0567	5.84914e-07	0
	23.107	5.65983e-07	0
	23.1574	5.5025e-07	0
	23.2077	5.37082e-07	0
	23.258	5.25724e-07	0
	23.3082	5.14828e-07	0
	23.3586	5.05363e-07	0
	23.4089	4.9737e-07	0
	23.4592	4.89419e-07	0
	23.5095	4.82225e-07	0
	23.5598	4.77177e-07	0
	23.6101	4.70488e-07	0
	23.6604	4.64473e-07	0
	23.7107	4.60392e-07	0
	23.761	4.55512e-07	0
	23.8104	5.21181e-07	-2.5
	23.8603	2.81518e-07	0
	23.9102	4.45332e-07	-2.5
	23.9601	1.82152e-07	0
	24.01	3.88876e-07	-2.5
	24.059	1.15348e-07	0
	24.108	3.64266e-07	-2.5
	24.1569	6.98723e-08	0
	24.2059	3.56441e-07	-2.5
	24.2548	3.87418e-08	0
	24.3038	3.54001e-07	-2.5
	24.3527	1.68663e-08	0
	24.4017	3.56273e-07	-2.5
	24.4506	2.43684e-09	0
	24.4996	3.56904e-07	-2.5
	24.5495	-7.49127e-09	0
	24.5993	3.58503e-07	-2.5
	24.6483	-1.57366e-08	0
	24.6972	3.60017e-07	-2.5
	24.7461	-2.03221e-08	0
	24.796	5.97058e-09	0
	24.8459	1.59828e-08	0
	24.8957	2.08627e-08	0
	24.9456	2.38075e-08	0
	24.9955	2.76357e-08	0
	25.0445	3.2726e-08	0
	25.0938	3.74376e-08	0
	25.1432	4.23596e-08	0
	25.1926	4.61037e-08	0
	25.242	4.92168e-08	0
	25.2914	5.15305e-08	0
	25.3408	5.37181e-08	0
	25.3902	5.59477e-08	0
	25.4396	5.72939e-08	0
	25.489	5.91449e-08	0
	25.5393	6.06593e-08	0

## Sheet: Fig 3b
Parameter:	Time	PSC (Gate 1)	PSC (Gate 2)
Unit:	s	A	A
	3.71764	2.07689e-07	2.08867e-07
	3.76813	2.0832e-07	2.08993e-07
	3.81863	2.09582e-07	2.10423e-07
	3.86912	2.09161e-07	2.10676e-07
	3.91964	2.09876e-07	2.11896e-07
	3.97014	2.10549e-07	2.11517e-07
	4.02065	2.10591e-07	2.12106e-07
	4.07114	2.11811e-07	2.13158e-07
	4.12167	2.12442e-07	2.13494e-07
	4.17217	2.12316e-07	2.132e-07
	4.22269	2.13662e-07	2.14967e-07
	4.27321	2.13158e-07	2.15093e-07
	4.32371	2.13999e-07	2.16187e-07
	4.3742	2.14504e-07	2.1707e-07
	4.4247	2.1484e-07	2.16481e-07
	4.47526	3.86984e-07	2.94896e-07
	4.52313	4.22742e-07	3.67464e-07
	4.57151	7.89578e-07	4.84751e-07
	4.61938	6.93073e-07	5.06038e-07
	4.66777	1.2151e-06	6.60513e-07
	4.71564	1.00711e-06	6.41245e-07
	4.76404	1.65585e-06	8.33624e-07
	4.81191	1.35443e-06	7.80534e-07
	4.86031	2.10703e-06	1.00594e-06
	4.90816	1.7248e-06	9.21168e-07
	4.95649	1.41812e-06	7.27654e-07
	5.00484	1.27652e-06	6.36365e-07
	5.05315	1.18565e-06	5.81971e-07
	5.10147	1.11931e-06	5.431e-07
	5.1498	1.06824e-06	5.15335e-07
	5.19813	1.02546e-06	4.92576e-07
	5.24644	9.89319e-07	4.74066e-07

## Sheet: Fig 3c
Parameter:	Time	PSC	Gate 2	Gate 1
Unit:	s	A	V	V
	4.49785	1.90146e-07	0	0
	4.54803	1.89725e-07	0	0
	4.59819	1.91408e-07	0	0
	4.64837	1.91619e-07	0	0
	4.69856	1.92208e-07	0	0
	4.74874	1.92376e-07	0	0
	4.79892	1.9267e-07	0	0
	4.84909	1.93049e-07	0	0
	4.89927	1.94016e-07	0	0
	4.94945	1.93301e-07	0	0
	4.99971	3.5884e-07	0	5
	5.04726	3.93378e-07	0	0
	5.09534	7.51717e-07	0	5
	5.14291	6.5374e-07	0	0
	5.19095	1.17068e-06	0	5
	5.23851	9.58946e-07	0	0
	5.2866	1.60537e-06	0	5
	5.33414	1.29734e-06	0	0
	5.38439	2.03493e-06	0	5
	5.43197	1.64996e-06	0	0
	5.48216	1.32877e-06	0	0
	5.53015	1.18704e-06	0	0
	5.57816	1.09743e-06	0	0
	5.62617	1.03299e-06	0	0
	5.6742	9.82546e-07	0	0
	5.72219	9.42539e-07	0	0
	5.77022	9.08211e-07	0	0
	5.81823	8.78427e-07	0	0
	5.86842	8.5247e-07	0	0
	5.91859	8.28407e-07	0	0
	5.96884	1.16929e-06	5	0
	6.01642	1.15124e-06	0	0
	6.0645	1.49835e-06	5	0
	6.11208	1.38329e-06	0	0
	6.16017	1.7399e-06	5	0
	6.20773	1.5718e-06	0	0
	6.25584	1.93884e-06	5	0
	6.30339	1.73692e-06	0	0
	6.35147	2.11646e-06	5	0
	6.39903	1.88946e-06	0	0
	6.44919	1.53772e-06	0	0
	6.49938	1.35359e-06	0	0
	6.54954	1.23024e-06	0	0
	6.59969	1.13891e-06	0	0
	6.64984	1.06883e-06	0	0
	6.69998	1.01052e-06	0	0
	6.75018	9.61848e-07	0	0
	6.80033	9.20579e-07	0	0
	6.85047	8.84148e-07	0	0
	6.90063	8.52008e-07	0	0
	6.95077	8.23738e-07	0	0
	7.00094	7.97824e-07	0	0
	11.0308	1.6928e-07	0	0
	11.0809	1.70037e-07	0	0
	11.1312	1.71089e-07	0	0
	11.1814	1.72183e-07	0	0
	11.2315	1.73235e-07	0	0
	11.2817	1.74076e-07	0	0
	11.3319	1.7538e-07	0	0
	11.382	1.74791e-07	0	0
	11.4322	1.75591e-07	0	0
	11.4825	3.27163e-07	0	5
	11.53	3.61028e-07	0	0
	11.5803	6.97196e-07	0	5
	11.6279	6.16004e-07	0	0
	11.6759	1.11346e-06	0	5
	11.7235	9.26258e-07	0	0
	11.7715	1.55379e-06	0	5
	11.8191	1.2713e-06	0	0
	11.8672	2.00758e-06	0	5
	11.9147	1.64361e-06	0	0
	11.9628	1.84848e-06	5	0
	12.0104	1.61706e-06	0	0
	12.058	1.96833e-06	5	0
	12.1056	1.71315e-06	0	0
	12.1537	2.08995e-06	5	0
	12.2012	1.81369e-06	0	0
	12.2493	2.20686e-06	5	0
	12.2969	1.91857e-06	0	0
	12.345	2.32474e-06	5	0
	12.3925	2.02614e-06	0	0
	12.4406	1.63949e-06	0	0
	12.4886	1.43651e-06	0	0
	12.5366	1.30269e-06	0	0
	12.5846	1.20492e-06	0	0
	12.6326	1.12873e-06	0	0
	12.6806	1.06824e-06	0	0
	12.7286	1.01814e-06	0	0
	12.7766	9.74637e-07	0	0
	12.8246	9.37996e-07	0	0
	12.8726	9.05561e-07	0	0
	12.9206	8.76618e-07	0	0
	12.9686	8.51839e-07	0	0
	13.0166	8.28071e-07	0	0
	13.0646	8.07331e-07	0	0
	13.1126	7.88779e-07	0	0
	13.1606	7.70353e-07	0	0
	13.2086	7.54577e-07	0	0
	13.2566	7.39559e-07	0	0
	13.3068	7.24793e-07	0	0
	13.3569	7.10574e-07	0	0
	13.4071	6.985e-07	0	0
	13.4572	6.8609e-07	0	0
	13.5074	6.74984e-07	0	0
	16.8251	1.71215e-07	0	0
	16.8753	1.7294e-07	0	0
	16.9255	1.73193e-07	0	0
	16.9765	1.7496e-07	0	0
	17.0275	1.75506e-07	0	0
	17.0785	1.76726e-07	0	0
	17.1296	1.76937e-07	0	0
	17.1806	1.76937e-07	0	0
	17.2316	1.78199e-07	0	0
	17.2827	1.78788e-07	0	0
	17.3337	1.79629e-07	0	0
	17.3847	1.8026e-07	0	0
	17.435	5.73515e-07	5	5
	17.4825	6.07675e-07	0	0
	17.5302	1.47428e-06	5	5
	17.5778	1.18456e-06	0	0
	17.6254	2.33307e-06	5	5
	17.673	1.79266e-06	0	0
	17.7206	3.12858e-06	5	5
	17.7682	2.39234e-06	0	0
	17.8159	3.86759e-06	5	5
	17.8634	2.97461e-06	0	0
	17.9118	2.09361e-06	0	0
	17.9602	1.68618e-06	0	0
	18.0086	1.44635e-06	0	0
	18.0574	1.28792e-06	0	0
	18.1062	1.17379e-06	0	0
	18.1551	1.08725e-06	0	0
	18.2039	1.02133e-06	0	0
	18.2528	9.66728e-07	0	0
	18.3017	9.2222e-07	0	0
	18.3505	8.83854e-07	0	0
	18.3994	8.5205e-07	0	0
	18.4483	8.23233e-07	0	0
	18.4972	7.98539e-07	0	0
	18.546	7.76032e-07	0	0
	18.5949	7.55755e-07	0	0
	18.6438	7.3775e-07	0	0
	18.6927	7.20081e-07	0	0
	18.7415	7.05568e-07	0	0
	18.7904	6.90381e-07	0	0
	18.8393	6.77424e-07	0	0
	18.8881	6.65308e-07	0	0
	18.937	6.53319e-07	0	0
	18.985	6.43012e-07	0	0
	19.033	6.32705e-07	0	0
	19.081	6.23577e-07	0	0
	19.129	6.13396e-07	0	0
	19.1792	6.05866e-07	0	0
	19.2294	5.96569e-07	0	0
	19.2796	5.89711e-07	0	0
	19.3297	5.81508e-07	0	0
	23.1103	1.6764e-07	0	0
	23.1614	1.69575e-07	0	0
	23.2125	1.69196e-07	0	0
	23.2636	1.69238e-07	0	0
	23.3147	1.70332e-07	0	0
	23.3657	1.705e-07	0	0
	23.4169	2.36506e-07	5	0
	23.4653	3.05413e-07	0	0
	23.5164	4.27285e-07	5	0
	23.5648	4.39023e-07	0	0
	23.616	6.0351e-07	5	0
	23.6644	5.70023e-07	0	0
	23.7147	7.61645e-07	5	0
	23.7623	6.9808e-07	0	0
	23.8104	9.30297e-07	5	0
	23.8579	8.34802e-07	0	0
	23.9061	1.21556e-06	0	5
	23.9536	9.6778e-07	0	0
	24.0012	1.51151e-06	0	5
	24.0488	1.21737e-06	0	0
	24.0964	1.86632e-06	0	5
	24.1439	1.51471e-06	0	0
	24.192	2.24805e-06	0	5
	24.2395	1.84154e-06	0	0
	24.2876	2.64791e-06	0	5
	24.3352	2.18953e-06	0	0
	24.384	1.78424e-06	0	0
	24.4329	1.57676e-06	0	0
	24.4817	1.43869e-06	0	0
	24.5306	1.3376e-06	0	0
	24.5816	1.25422e-06	0	0
	24.6327	1.1867e-06	0	0
	24.6837	1.13193e-06	0	0
	24.7347	1.08431e-06	0	0
	24.7857	1.04447e-06	0	0
	24.8368	1.00791e-06	0	0
	24.8869	9.75815e-07	0	0
	24.9371	9.47587e-07	0	0
	24.9873	9.21252e-07	0	0
	25.0375	8.97399e-07	0	0
	25.0876	8.75776e-07	0	0
	25.1378	8.56004e-07	0	0
	25.188	8.364e-07	0	0
	25.2382	8.2012e-07	0	0
	25.2883	8.02577e-07	0	0
	25.3385	7.87769e-07	0	0
	25.3887	7.74013e-07	0	0
	25.4389	7.60004e-07	0	0
	25.4891	7.473e-07	0	0
	25.5392	7.35184e-07	0	0
	25.5894	7.23405e-07	0	0
	25.6396	7.12593e-07	0	0
	29.0475	1.84215e-07	0	0
	29.0977	1.86066e-07	0	0
	29.1479	1.85897e-07	0	0
	29.198	1.86655e-07	0	0
	29.2482	1.87664e-07	0	0
	29.2984	1.8758e-07	0	0
	29.3486	1.88716e-07	0	0
	29.3988	2.61999e-07	5	0
	29.4464	3.32716e-07	0	0
	29.4966	4.6195e-07	5	0
	29.5442	4.75075e-07	0	0
	29.5945	6.45326e-07	5	0
	29.6421	6.13396e-07	0	0
	29.6923	8.16418e-07	5	0
	29.7399	7.4894e-07	0	0
	29.7901	9.82125e-07	5	0
	29.8377	8.82718e-07	0	0
	29.8857	6.81799e-07	0	0
	29.9358	5.86893e-07	0	0
	29.986	5.29932e-07	0	0
	30.0361	4.92407e-07	0	0
	30.0863	4.64516e-07	0	0
	30.1365	4.42725e-07	0	0
	30.1866	4.25392e-07	0	0
	30.2368	4.10206e-07	0	0
	30.2869	3.9809e-07	0	0
	30.3371	3.88246e-07	0	0
	30.3873	7.25382e-07	0	5
	30.4349	6.77971e-07	0	0
	30.483	1.1822e-06	0	5
	30.5305	1.01103e-06	0	0
	30.5786	1.64403e-06	0	5
	30.6262	1.37467e-06	0	0
	30.6743	2.10636e-06	0	5
	30.7218	1.75858e-06	0	0
	30.7699	2.5708e-06	0	5
	30.8174	2.15423e-06	0	0
	30.8655	1.78184e-06	0	0
	30.9157	1.58551e-06	0	0
	30.9658	1.45603e-06	0	0
	31.016	1.36129e-06	0	0
	31.0662	1.28531e-06	0	0
	31.1164	1.22364e-06	0	0
	31.1666	1.17185e-06	0	0
	31.2167	1.12718e-06	0	0
	31.2669	1.08852e-06	0	0
	31.3171	1.0544e-06	0	0
	31.3673	1.02255e-06	0	0
	31.4175	9.95166e-07	0	0
	31.4677	9.69e-07	0	0
	31.5178	9.44474e-07	0	0

[truncated: 20 more sheets: Fig 3d, Fig 3e, Fig 3f, Fig 4c, Fig 4d, Fig 4e, Fig 4f, Fig 4g, Fig 4h, Fig 4i, Fig 4j, Fig 4k, Fig 4l, Fig 5b, Fig 5c, Fig 5d, Fig 5e, Fig 5f, Fig 5g, Fig 5h]
